# Supplementary material for: 3-(Adamantan-1-yl)-1-[(4-benzyl­piperazin-1-yl)meth­yl]-4-[(E)-(2-hy­droxy­benzyl­idene)amino]-1H-1,2,4-triazole-5(4H)-thione
Source: Acta Crystallogr Sect E Struct Rep Online. 2012 May 19;68(Pt 6):o1766–7. doi: 10.1107/S1600536812021204 (PMC3379350; doi:10.1107/S1600536812021204)
Supplement: Supplementary file 1 [file e-68-o1766-sup1.cif]

##############################################################################
#                                                                            #
# This CIF contains the data in a paper accepted for publication in          #
# Acta Crystallographica Section E. It conforms to the requirements of       #
# Notes for Authors for Acta Crystallographica Section E, and has been       #
# peer reviewed under the auspices of the IUCr Commission on Journals.       #
#                                                                            #
# Full details of the Crystallographic Information File format               #
# are given in the paper "The Crystallographic Information File (CIF):       #
# a New Standard Archive File for Crystallography" by S. R. Hall, F. H.      #
# Allen and I. D. Brown [Acta Cryst. (1991), A47, 655-685].                  #
#                                                                            #
# The current version of the core CIF dictionary is obtainable from          #
# ftp://ftp.iucr.org/pub/cif_core.dic.                                       #
#                                                                            #
# Software is freely available for graphical display of the structure(s)     #
# in this CIF. For information consult the CIF software page                 #
# http://www.iucr.org/resources/cif/software.                                #
#                                                                            #
# This file may be used for bona fide research purposes within the           #
# scientific community so long as proper attribution is given to the journal # 
# article from which it was obtained.                                        #
#                                                                            #
##############################################################################
data_global
_audit_creation_method     SHELXL-97
_journal_date_recd_electronic     2012-05-08
_journal_date_accepted     2012-05-10
_journal_name_full     'Acta Crystallographica, Section E'
_journal_year     2012
_journal_volume     68
_journal_issue      6
_journal_page_first     eo1766
_journal_page_last     eo1767
_journal_paper_category     QO
_journal_paper_doi     10.1107/S1600536812021204
_journal_coeditor_code     QM2068
_publ_contact_author_name     ' Edward RT Tiekink '
_publ_contact_author_address
;
Department of Chemistry, University of Malaya,
50603 Kuala Lumpur, Malaysia
;
_publ_contact_author_email
;
edward.tiekink@gmail.com
;
_publ_contact_author_fax     ' +60 3 7967 4193 '
_publ_contact_author_phone     ' +60 3 7967 6775 '
_publ_section_title
;\
3-(Adamantan-1-yl)-1-[(4-benzylpiperazin-1-yl)methyl]-4-[(<i>E</i>)-(2-\
hydroxybenzylidene)amino]-1<i>H</i>-1,2,4-triazole-5(4<i>H</i>)-thione
;
loop_
    _publ_author_name
    _publ_author_footnote
    _publ_author_address
    'Ali A. El-Emam'
;
Additional correspondence author, e-mail: elemam5@hotmail.com.
;
;
 Department of Pharmaceutical Chemistry, College of Pharmacy,
 King Saud University, Riyadh 11451, Saudi Arabia
;
    'Mohamed A. Al-Omar' .
;
 Department of Pharmaceutical Chemistry, College of Pharmacy,
 King Saud University, Riyadh 11451, Saudi Arabia
;
    'Abdul-Malek S. Al-Tamimi' .
;
 Department of Pharmaceutical Chemistry, College of Pharmacy,
 King Saud University, Riyadh 11451, Saudi Arabia
;
    'Ng, Seik Weng' .
;
     Department of Chemistry
     University of Malaya
     50603 Kuala Lumpur
     Malaysia
     and
     Chemistry Department
     Faculty of Science
     King Abdulaziz University
     PO Box 80203 Jeddah
     Saudi Arabia
;
    'Tiekink, Edward R. T.' .
;
Department of Chemistry, University of Malaya,
50603 Kuala Lumpur, Malaysia
;
data_I
_audit_creation_method     SHELXL-97
_chemical_name_systematic
;
3-(Adamantan-1-yl)-1-[(4-benzylpiperazin-1-yl)methyl]-4-[(<i>E</i>)-(2-
hydroxybenzylidene)amino]-1<i>H</i>-1,2,4-triazole-5(4<i>H</i>)-thione
;
_chemical_name_common     ?
_chemical_formula_moiety     'C31 H38 N6 O S'
_chemical_formula_sum     'C31 H38 N6 O S'
_chemical_formula_iupac     'C31 H38 N6 O S'
_chemical_formula_weight     542.73
_chemical_melting_point     ?
_symmetry_cell_setting     monoclinic
_symmetry_space_group_name_H-M     'P 21/n'
_symmetry_space_group_name_Hall     '-P 2yn'
loop_
    _symmetry_equiv_pos_as_xyz
    'x, y, z'
    '-x+1/2, y+1/2, -z+1/2'
    '-x, -y, -z'
    'x-1/2, -y-1/2, z-1/2'
_cell_length_a     10.6015(5)
_cell_length_b     12.0283(7)
_cell_length_c     22.7865(12)
_cell_angle_alpha     90.00
_cell_angle_beta     101.222(4)
_cell_angle_gamma     90.00
_cell_volume     2850.1(3)
_cell_formula_units_Z     4
_cell_measurement_reflns_used     3530
_cell_measurement_theta_min     2.3107
_cell_measurement_theta_max     27.5020
_cell_measurement_temperature     100(2)
_exptl_crystal_description     prism
_exptl_crystal_colour     colourless
_exptl_crystal_size_max     0.40
_exptl_crystal_size_mid     0.40
_exptl_crystal_size_min     0.10
_exptl_crystal_density_diffrn     1.265
_exptl_crystal_density_meas     ?
_exptl_crystal_density_method     'not measured'
_exptl_crystal_F_000     1160
_exptl_absorpt_coefficient_mu     0.149
_exptl_absorpt_correction_type     multi-scan
_exptl_absorpt_process_details     '(CrysAlis PRO; Agilent, 2011)'
_exptl_absorpt_correction_T_min     0.57039
_exptl_absorpt_correction_T_max     1.0000
_diffrn_ambient_temperature     100(2)
_diffrn_radiation_type     MoK\a
_diffrn_radiation_wavelength     0.71073
_diffrn_radiation_source     'SuperNova (Mo) X-ray Source'
_diffrn_radiation_monochromator     Mirror
_diffrn_measurement_device_type
                  'Agilent SuperNova Dual diffractometer with an Atlas detector'
_diffrn_measurement_method     '\w scan'
_diffrn_detector_area_resol_mean     10.4041
_diffrn_reflns_number     11447
_diffrn_reflns_av_R_equivalents     0.0320
_diffrn_reflns_av_sigmaI/netI     0.0625
_diffrn_reflns_theta_min     2.32
_diffrn_reflns_theta_max     27.56
_diffrn_reflns_theta_full     27.56
_diffrn_measured_fraction_theta_max     0.991
_diffrn_measured_fraction_theta_full     0.991
_diffrn_reflns_limit_h_min     -13
_diffrn_reflns_limit_h_max     9
_diffrn_reflns_limit_k_min     -10
_diffrn_reflns_limit_k_max     15
_diffrn_reflns_limit_l_min     -20
_diffrn_reflns_limit_l_max     29
_diffrn_standards_number     0
_diffrn_standards_interval_count     0
_diffrn_standards_interval_time     0
_diffrn_standards_decay_%     0
_refine_special_details
;
Refinement of <i>F</i>^2^ against ALL reflections. The weighted <i>R</i>-factor
<i>wR</i> and goodness of fit <i>S</i> are based on <i>F</i>^2^, conventional
<i>R</i>-factors <i>R</i> are based on <i>F</i>, with <i>F</i> set to zero for
negative <i>F</i>^2^. The threshold expression of <i>F</i>^2^ >
\s(<i>F</i>^2^) is used only for calculating <i>R</i>-factors(gt) <i>etc</i>.
and is not relevant to the choice of reflections for refinement.
<i>R</i>-factors based on <i>F</i>^2^ are statistically about twice as large
as those based on <i>F</i>, and <i>R</i>- factors based on ALL data will be
even larger.
;
_reflns_number_total     6530
_reflns_number_gt     4526
_reflns_threshold_expression     I>2\s(I)
_refine_ls_structure_factor_coef     Fsqd
_refine_ls_matrix_type     full
_refine_ls_R_factor_all     0.0830
_refine_ls_R_factor_gt     0.0517
_refine_ls_wR_factor_gt     0.1064
_refine_ls_wR_factor_ref     0.1248
_refine_ls_goodness_of_fit_ref     1.021
_refine_ls_restrained_S_all     1.021
_refine_ls_number_reflns     6530
_refine_ls_number_parameters     364
_refine_ls_number_restraints     0
_refine_ls_hydrogen_treatment     constr
_refine_ls_weighting_scheme     calc
_refine_ls_weighting_details
         'calc w=1/[\s^2^(Fo^2^)+(0.0420P)^2^+0.8430P] where P=(Fo^2^+2Fc^2^)/3'
_atom_sites_solution_hydrogens     geom
_atom_sites_solution_primary     direct
_atom_sites_solution_secondary     difmap
_refine_ls_shift/su_max     0.001
_refine_ls_shift/su_mean     0.000
_refine_diff_density_max     0.275
_refine_diff_density_min     -0.290
_refine_ls_extinction_method     none
_refine_ls_extinction_coef     ?
loop_
    _atom_type_symbol
    _atom_type_description
    _atom_type_scat_dispersion_real
    _atom_type_scat_dispersion_imag
    _atom_type_scat_source
    'C' 'C' 0.0033 0.0016
                         'International Tables Vol C Tables 4.2.6.8 and 6.1.1.4'
    'H' 'H' 0.0000 0.0000
                         'International Tables Vol C Tables 4.2.6.8 and 6.1.1.4'
    'N' 'N' 0.0061 0.0033
                         'International Tables Vol C Tables 4.2.6.8 and 6.1.1.4'
    'O' 'O' 0.0106 0.0060
                         'International Tables Vol C Tables 4.2.6.8 and 6.1.1.4'
    'S' 'S' 0.1246 0.1234
                         'International Tables Vol C Tables 4.2.6.8 and 6.1.1.4'
_computing_data_collection     'CrysAlis PRO (Agilent, 2011)'
_computing_cell_refinement     'CrysAlis PRO (Agilent, 2011)'
_computing_data_reduction     'CrysAlis PRO (Agilent, 2011)'
_computing_structure_solution     'SHELXS97 (Sheldrick, 2008)'
_computing_structure_refinement     'SHELXL97 (Sheldrick, 2008)'
_computing_molecular_graphics
;
ORTEP-3 (Farrugia, 1997) and DIAMOND (Brandenburg, 2006)
;
_computing_publication_material     'publCIF (Westrip, 2010)'
loop_
    _atom_site_type_symbol
    _atom_site_label
    _atom_site_fract_x
    _atom_site_fract_y
    _atom_site_fract_z
    _atom_site_U_iso_or_equiv
    _atom_site_adp_type
    _atom_site_calc_flag
    _atom_site_refinement_flags
    _atom_site_occupancy
    _atom_site_symmetry_multiplicity
    _atom_site_disorder_assembly
    _atom_site_disorder_group
    S S1 0.26003(5) 0.62548(5) 0.73271(3) 0.03659(16) Uani d . 1 1 . .
    O O1 0.67165(14) 0.49724(17) 0.61888(8) 0.0329(6) Uani d P 0.762(3) 1 A 1
    H H1o 0.6498 0.5466 0.6410 0.049 Uiso calc PR 0.762(3) 1 A 1
    O O1' 0.2282(5) 0.4574(5) 0.5670(3) 0.0324(18) Uani d P 0.238(3) 1 A 2
    H H1o' 0.1859 0.4049 0.5780 0.049 Uiso calc PR 0.238(3) 1 A 2
    N N1 0.51345(13) 0.62441(13) 0.66474(7) 0.0240(4) Uani d . 1 1 . .
    N N2 0.48195(13) 0.70959(13) 0.70132(7) 0.0222(3) Uani d . 1 1 . .
    N N3 0.51922(14) 0.86006(14) 0.75723(7) 0.0261(4) Uani d . 1 1 . .
    N N4 0.40900(13) 0.80618(14) 0.76589(7) 0.0265(4) Uani d . 1 1 . .
    N N5 0.41461(14) 0.82682(15) 0.87387(7) 0.0280(4) Uani d . 1 1 . .
    N N6 0.61744(15) 0.77152(15) 0.97143(7) 0.0307(4) Uani d . 1 1 . .
    C C1 0.68951(16) 0.82020(17) 0.69971(8) 0.0229(4) Uani d . 1 1 . .
    C C2 0.74105(17) 0.93454(18) 0.72398(9) 0.0290(4) Uani d . 1 1 . .
    H H2A 0.6806 0.9936 0.7061 0.035 Uiso calc R 1 1 . .
    H H2B 0.7479 0.9366 0.7679 0.035 Uiso calc R 1 1 . .
    C C3 0.87413(18) 0.95560(19) 0.70855(9) 0.0351(5) Uani d . 1 1 . .
    H H3 0.9070 1.0298 0.7245 0.042 Uiso calc R 1 1 . .
    C C4 0.8622(2) 0.9539(2) 0.64047(9) 0.0386(5) Uani d . 1 1 . .
    H H4A 0.8029 1.0133 0.6221 0.046 Uiso calc R 1 1 . .
    H H4B 0.9474 0.9677 0.6302 0.046 Uiso calc R 1 1 . .
    C C5 0.81110(19) 0.84063(19) 0.61607(9) 0.0348(5) Uani d . 1 1 . .
    H H5 0.8038 0.8395 0.5716 0.042 Uiso calc R 1 1 . .
    C C6 0.67807(17) 0.82016(18) 0.63125(8) 0.0278(4) Uani d . 1 1 . .
    H H6A 0.6439 0.7477 0.6146 0.033 Uiso calc R 1 1 . .
    H H6B 0.6177 0.8792 0.6132 0.033 Uiso calc R 1 1 . .
    C C7 0.78629(16) 0.73016(18) 0.72866(9) 0.0281(4) Uani d . 1 1 . .
    H H7A 0.7946 0.7321 0.7727 0.034 Uiso calc R 1 1 . .
    H H7B 0.7543 0.6557 0.7144 0.034 Uiso calc R 1 1 . .
    C C8 0.91771(17) 0.7508(2) 0.71237(10) 0.0364(5) Uani d . 1 1 . .
    H H8 0.9793 0.6915 0.7304 0.044 Uiso calc R 1 1 . .
    C C9 0.90309(18) 0.7490(2) 0.64414(10) 0.0380(5) Uani d . 1 1 . .
    H H9A 0.9881 0.7602 0.6332 0.046 Uiso calc R 1 1 . .
    H H9B 0.8695 0.6758 0.6285 0.046 Uiso calc R 1 1 . .
    C C10 0.96774(19) 0.8648(2) 0.73648(10) 0.0388(6) Uani d . 1 1 . .
    H H10A 0.9768 0.8661 0.7805 0.047 Uiso calc R 1 1 . .
    H H10B 1.0534 0.8785 0.7267 0.047 Uiso calc R 1 1 . .
    C C11 0.56314(16) 0.79885(16) 0.71860(8) 0.0231(4) Uani d . 1 1 . .
    C C12 0.38254(16) 0.71301(17) 0.73315(8) 0.0261(4) Uani d . 1 1 . .
    C C13 0.34350(17) 0.84426(19) 0.81387(9) 0.0301(5) Uani d . 1 1 . .
    H H13A 0.3250 0.9247 0.8083 0.036 Uiso calc R 1 1 . .
    H H13B 0.2601 0.8051 0.8095 0.036 Uiso calc R 1 1 . .
    C C14 0.52571(18) 0.90045(18) 0.89159(9) 0.0335(5) Uani d . 1 1 . .
    H H14A 0.4996 0.9786 0.8827 0.040 Uiso calc R 1 1 . .
    H H14B 0.5932 0.8815 0.8687 0.040 Uiso calc R 1 1 . .
    C C15 0.5775(2) 0.88674(19) 0.95780(10) 0.0386(5) Uani d . 1 1 . .
    H H15A 0.6520 0.9369 0.9703 0.046 Uiso calc R 1 1 . .
    H H15B 0.5103 0.9075 0.9805 0.046 Uiso calc R 1 1 . .
    C C16 0.50592(17) 0.6981(2) 0.95405(9) 0.0339(5) Uani d . 1 1 . .
    H H16A 0.4395 0.7170 0.9775 0.041 Uiso calc R 1 1 . .
    H H16B 0.5323 0.6199 0.9628 0.041 Uiso calc R 1 1 . .
    C C17 0.45078(17) 0.71111(18) 0.88788(9) 0.0298(5) Uani d . 1 1 . .
    H H17A 0.5154 0.6875 0.8644 0.036 Uiso calc R 1 1 . .
    H H17B 0.3742 0.6628 0.8766 0.036 Uiso calc R 1 1 . .
    C C18 0.6755(2) 0.7621(2) 1.03506(9) 0.0417(6) Uani d . 1 1 . .
    H H18A 0.6078 0.7740 1.0588 0.050 Uiso calc R 1 1 . .
    H H18B 0.7399 0.8220 1.0455 0.050 Uiso calc R 1 1 . .
    C C19 0.74004(17) 0.65195(19) 1.05285(9) 0.0310(5) Uani d . 1 1 . .
    C C20 0.75362(17) 0.6155(2) 1.11188(9) 0.0344(5) Uani d . 1 1 . .
    H H20 0.7175 0.6578 1.1397 0.041 Uiso calc R 1 1 . .
    C C21 0.81892(19) 0.5186(2) 1.13025(9) 0.0405(6) Uani d . 1 1 . .
    H H21 0.8286 0.4956 1.1708 0.049 Uiso calc R 1 1 . .
    C C22 0.87039(19) 0.4547(2) 1.09039(10) 0.0410(6) Uani d . 1 1 . .
    H H22 0.9145 0.3875 1.1031 0.049 Uiso calc R 1 1 . .
    C C23 0.85679(18) 0.4899(2) 1.03140(10) 0.0382(5) Uani d . 1 1 . .
    H H23 0.8914 0.4465 1.0035 0.046 Uiso calc R 1 1 . .
    C C24 0.79293(18) 0.5884(2) 1.01311(9) 0.0347(5) Uani d . 1 1 . .
    H H24 0.7854 0.6125 0.9729 0.042 Uiso calc R 1 1 . .
    C C25 0.41941(16) 0.57102(17) 0.63287(8) 0.0248(4) Uani d . 1 1 . .
    H H25 0.3335 0.5914 0.6343 0.030 Uiso calc R 1 1 . .
    C C26 0.44301(16) 0.48029(17) 0.59477(8) 0.0240(4) Uani d . 1 1 A .
    C C27 0.33739(17) 0.42259(18) 0.56174(8) 0.0283(5) Uani d . 1 1 . .
    H H27 0.2529 0.4435 0.5654 0.034 Uiso calc PR 0.762(3) 1 A 1
    C C28 0.35374(19) 0.3367(2) 0.52428(9) 0.0359(5) Uani d . 1 1 A .
    H H28 0.2811 0.3001 0.5013 0.043 Uiso calc R 1 1 . .
    C C29 0.47679(19) 0.3037(2) 0.52021(9) 0.0370(5) Uani d . 1 1 . .
    H H29 0.4883 0.2441 0.4944 0.044 Uiso calc R 1 1 A .
    C C30 0.58288(19) 0.35642(19) 0.55309(9) 0.0341(5) Uani d . 1 1 A .
    H H30 0.6669 0.3317 0.5508 0.041 Uiso calc R 1 1 . .
    C C31 0.56677(17) 0.44516(18) 0.58934(8) 0.0276(4) Uani d . 1 1 . .
    H H31 0.6401 0.4829 0.6109 0.033 Uiso calc PR 0.238(3) 1 A 2
loop_
    _atom_site_aniso_label
    _atom_site_aniso_U_11
    _atom_site_aniso_U_22
    _atom_site_aniso_U_33
    _atom_site_aniso_U_12
    _atom_site_aniso_U_13
    _atom_site_aniso_U_23
    S1 0.0313(3) 0.0351(3) 0.0467(3) -0.0086(2) 0.0159(2) -0.0070(3)
    O1 0.0223(9) 0.0354(13) 0.0382(11) -0.0003(8) -0.0007(7) -0.0151(10)
    O1' 0.022(3) 0.035(4) 0.039(4) -0.011(3) 0.001(2) 0.004(3)
    N1 0.0281(8) 0.0193(9) 0.0243(8) 0.0006(7) 0.0045(6) -0.0031(7)
    N2 0.0220(7) 0.0188(9) 0.0253(8) 0.0006(6) 0.0035(6) -0.0023(7)
    N3 0.0268(8) 0.0241(10) 0.0272(8) 0.0007(7) 0.0049(6) -0.0011(8)
    N4 0.0265(8) 0.0235(10) 0.0303(9) 0.0012(7) 0.0077(6) -0.0013(8)
    N5 0.0276(8) 0.0261(10) 0.0319(9) 0.0049(7) 0.0098(6) -0.0022(8)
    N6 0.0379(9) 0.0291(11) 0.0245(8) 0.0028(8) 0.0045(6) -0.0043(8)
    C1 0.0238(9) 0.0221(11) 0.0226(9) -0.0035(8) 0.0043(7) -0.0013(8)
    C2 0.0367(10) 0.0246(11) 0.0257(10) -0.0061(9) 0.0060(8) -0.0048(9)
    C3 0.0399(11) 0.0299(13) 0.0362(12) -0.0135(9) 0.0090(8) -0.0107(10)
    C4 0.0456(12) 0.0371(14) 0.0355(12) -0.0161(10) 0.0141(9) -0.0040(11)
    C5 0.0422(11) 0.0376(14) 0.0274(11) -0.0156(10) 0.0133(8) -0.0103(10)
    C6 0.0323(10) 0.0268(12) 0.0236(10) -0.0056(8) 0.0038(7) -0.0013(9)
    C7 0.0250(9) 0.0281(12) 0.0294(10) -0.0006(8) 0.0006(7) 0.0009(9)
    C8 0.0239(10) 0.0380(14) 0.0457(13) -0.0016(9) 0.0028(8) -0.0058(11)
    C9 0.0290(10) 0.0391(14) 0.0495(13) -0.0104(9) 0.0166(9) -0.0165(12)
    C10 0.0299(10) 0.0471(16) 0.0383(12) -0.0105(10) 0.0041(8) -0.0063(12)
    C11 0.0257(9) 0.0207(11) 0.0214(9) 0.0021(8) 0.0008(7) 0.0022(8)
    C12 0.0242(9) 0.0266(12) 0.0274(10) 0.0033(8) 0.0052(7) 0.0021(9)
    C13 0.0282(10) 0.0295(12) 0.0340(11) 0.0085(9) 0.0094(8) -0.0026(10)
    C14 0.0407(11) 0.0219(12) 0.0376(12) 0.0025(9) 0.0068(8) -0.0055(10)
    C15 0.0472(12) 0.0302(13) 0.0372(12) 0.0036(10) 0.0055(9) -0.0079(11)
    C16 0.0319(10) 0.0371(14) 0.0354(11) 0.0039(9) 0.0134(8) 0.0050(11)
    C17 0.0265(9) 0.0278(12) 0.0356(11) -0.0005(8) 0.0074(8) -0.0021(10)
    C18 0.0562(13) 0.0440(16) 0.0245(11) 0.0063(11) 0.0072(9) -0.0062(11)
    C19 0.0303(10) 0.0360(13) 0.0270(10) -0.0021(9) 0.0061(7) -0.0032(10)
    C20 0.0299(10) 0.0482(15) 0.0255(10) -0.0077(10) 0.0064(8) -0.0057(11)
    C21 0.0436(12) 0.0486(16) 0.0270(11) -0.0115(11) 0.0015(9) 0.0031(11)
    C22 0.0397(12) 0.0388(15) 0.0405(13) -0.0021(10) -0.0019(9) 0.0027(12)
    C23 0.0368(11) 0.0407(15) 0.0376(12) -0.0005(10) 0.0088(9) -0.0040(11)
    C24 0.0377(11) 0.0416(14) 0.0262(10) -0.0008(10) 0.0097(8) -0.0006(10)
    C25 0.0248(9) 0.0248(11) 0.0235(9) -0.0002(8) 0.0020(7) 0.0033(9)
    C26 0.0292(9) 0.0205(11) 0.0217(9) -0.0020(8) 0.0037(7) 0.0014(8)
    C27 0.0283(10) 0.0304(12) 0.0254(10) -0.0076(8) 0.0035(7) 0.0021(9)
    C28 0.0397(11) 0.0362(13) 0.0307(11) -0.0144(10) 0.0041(8) -0.0065(11)
    C29 0.0477(12) 0.0324(13) 0.0322(11) -0.0070(10) 0.0107(9) -0.0106(11)
    C30 0.0372(11) 0.0314(13) 0.0344(11) -0.0005(9) 0.0090(8) -0.0060(10)
    C31 0.0300(10) 0.0258(11) 0.0259(10) -0.0032(8) 0.0026(7) -0.0008(9)
loop_
    _geom_bond_atom_site_label_1
    _geom_bond_atom_site_label_2
    _geom_bond_site_symmetry_2
    _geom_bond_distance
    _geom_bond_publ_flag
    S1 C12 . 1.670(2) ?
    O1 C31 . 1.338(2) ?
    O1 H1o . 0.8400 ?
    O1' C27 . 1.259(6) ?
    O1' H1o' . 0.8400 ?
    N1 C25 . 1.285(2) ?
    N1 N2 . 1.402(2) ?
    N2 C11 . 1.384(2) ?
    N2 C12 . 1.391(2) ?
    N3 C11 . 1.301(2) ?
    N3 N4 . 1.384(2) ?
    N4 C12 . 1.345(3) ?
    N4 C13 . 1.477(2) ?
    N5 C13 . 1.442(2) ?
    N5 C17 . 1.462(3) ?
    N5 C14 . 1.466(3) ?
    N6 C18 . 1.465(3) ?
    N6 C15 . 1.465(3) ?
    N6 C16 . 1.467(3) ?
    C1 C11 . 1.507(2) ?
    C1 C6 . 1.541(3) ?
    C1 C2 . 1.542(3) ?
    C1 C7 . 1.548(3) ?
    C2 C3 . 1.540(3) ?
    C2 H2A . 0.9900 ?
    C2 H2B . 0.9900 ?
    C3 C10 . 1.529(3) ?
    C3 C4 . 1.532(3) ?
    C3 H3 . 1.0000 ?
    C4 C5 . 1.530(3) ?
    C4 H4A . 0.9900 ?
    C4 H4B . 0.9900 ?
    C5 C9 . 1.527(3) ?
    C5 C6 . 1.536(2) ?
    C5 H5 . 1.0000 ?
    C6 H6A . 0.9900 ?
    C6 H6B . 0.9900 ?
    C7 C8 . 1.530(3) ?
    C7 H7A . 0.9900 ?
    C7 H7B . 0.9900 ?
    C8 C10 . 1.533(3) ?
    C8 C9 . 1.532(3) ?
    C8 H8 . 1.0000 ?
    C9 H9A . 0.9900 ?
    C9 H9B . 0.9900 ?
    C10 H10A . 0.9900 ?
    C10 H10B . 0.9900 ?
    C13 H13A . 0.9900 ?
    C13 H13B . 0.9900 ?
    C14 C15 . 1.511(3) ?
    C14 H14A . 0.9900 ?
    C14 H14B . 0.9900 ?
    C15 H15A . 0.9900 ?
    C15 H15B . 0.9900 ?
    C16 C17 . 1.515(3) ?
    C16 H16A . 0.9900 ?
    C16 H16B . 0.9900 ?
    C17 H17A . 0.9900 ?
    C17 H17B . 0.9900 ?
    C18 C19 . 1.509(3) ?
    C18 H18A . 0.9900 ?
    C18 H18B . 0.9900 ?
    C19 C24 . 1.384(3) ?
    C19 C20 . 1.395(3) ?
    C20 C21 . 1.378(3) ?
    C20 H20 . 0.9500 ?
    C21 C22 . 1.381(3) ?
    C21 H21 . 0.9500 ?
    C22 C23 . 1.390(3) ?
    C22 H22 . 0.9500 ?
    C23 C24 . 1.387(3) ?
    C23 H23 . 0.9500 ?
    C24 H24 . 0.9500 ?
    C25 C26 . 1.446(3) ?
    C25 H25 . 0.9500 ?
    C26 C27 . 1.405(3) ?
    C26 C31 . 1.407(2) ?
    C27 C28 . 1.373(3) ?
    C27 H27 . 0.9500 ?
    C28 C29 . 1.384(3) ?
    C28 H28 . 0.9500 ?
    C29 C30 . 1.378(3) ?
    C29 H29 . 0.9500 ?
    C30 C31 . 1.381(3) ?
    C30 H30 . 0.9500 ?
    C31 H31 . 0.9500 ?
loop_
    _geom_angle_atom_site_label_1
    _geom_angle_atom_site_label_2
    _geom_angle_atom_site_label_3
    _geom_angle_site_symmetry_1
    _geom_angle_site_symmetry_3
    _geom_angle
    _geom_angle_publ_flag
    C31 O1 H1o . . 109.5 ?
    C27 O1' H1o' . . 109.5 ?
    C25 N1 N2 . . 116.93(15) ?
    C11 N2 C12 . . 108.71(15) ?
    C11 N2 N1 . . 121.94(14) ?
    C12 N2 N1 . . 128.61(15) ?
    C11 N3 N4 . . 104.76(15) ?
    C12 N4 N3 . . 113.70(14) ?
    C12 N4 C13 . . 126.25(16) ?
    N3 N4 C13 . . 119.47(16) ?
    C13 N5 C17 . . 114.32(17) ?
    C13 N5 C14 . . 114.64(17) ?
    C17 N5 C14 . . 110.63(15) ?
    C18 N6 C15 . . 109.38(17) ?
    C18 N6 C16 . . 112.46(17) ?
    C15 N6 C16 . . 109.15(16) ?
    C11 C1 C6 . . 112.95(14) ?
    C11 C1 C2 . . 108.80(15) ?
    C6 C1 C2 . . 108.42(16) ?
    C11 C1 C7 . . 108.15(15) ?
    C6 C1 C7 . . 110.25(16) ?
    C2 C1 C7 . . 108.17(15) ?
    C3 C2 C1 . . 109.95(16) ?
    C3 C2 H2A . . 109.7 ?
    C1 C2 H2A . . 109.7 ?
    C3 C2 H2B . . 109.7 ?
    C1 C2 H2B . . 109.7 ?
    H2A C2 H2B . . 108.2 ?
    C10 C3 C4 . . 109.31(18) ?
    C10 C3 C2 . . 109.67(18) ?
    C4 C3 C2 . . 109.30(16) ?
    C10 C3 H3 . . 109.5 ?
    C4 C3 H3 . . 109.5 ?
    C2 C3 H3 . . 109.5 ?
    C5 C4 C3 . . 109.49(18) ?
    C5 C4 H4A . . 109.8 ?
    C3 C4 H4A . . 109.8 ?
    C5 C4 H4B . . 109.8 ?
    C3 C4 H4B . . 109.8 ?
    H4A C4 H4B . . 108.2 ?
    C9 C5 C4 . . 109.74(17) ?
    C9 C5 C6 . . 109.24(17) ?
    C4 C5 C6 . . 109.68(17) ?
    C9 C5 H5 . . 109.4 ?
    C4 C5 H5 . . 109.4 ?
    C6 C5 H5 . . 109.4 ?
    C5 C6 C1 . . 109.46(15) ?
    C5 C6 H6A . . 109.8 ?
    C1 C6 H6A . . 109.8 ?
    C5 C6 H6B . . 109.8 ?
    C1 C6 H6B . . 109.8 ?
    H6A C6 H6B . . 108.2 ?
    C8 C7 C1 . . 110.02(17) ?
    C8 C7 H7A . . 109.7 ?
    C1 C7 H7A . . 109.7 ?
    C8 C7 H7B . . 109.7 ?
    C1 C7 H7B . . 109.7 ?
    H7A C7 H7B . . 108.2 ?
    C7 C8 C10 . . 109.03(17) ?
    C7 C8 C9 . . 109.07(15) ?
    C10 C8 C9 . . 109.61(19) ?
    C7 C8 H8 . . 109.7 ?
    C10 C8 H8 . . 109.7 ?
    C9 C8 H8 . . 109.7 ?
    C5 C9 C8 . . 110.21(18) ?
    C5 C9 H9A . . 109.6 ?
    C8 C9 H9A . . 109.6 ?
    C5 C9 H9B . . 109.6 ?
    C8 C9 H9B . . 109.6 ?
    H9A C9 H9B . . 108.1 ?
    C3 C10 C8 . . 109.80(16) ?
    C3 C10 H10A . . 109.7 ?
    C8 C10 H10A . . 109.7 ?
    C3 C10 H10B . . 109.7 ?
    C8 C10 H10B . . 109.7 ?
    H10A C10 H10B . . 108.2 ?
    N3 C11 N2 . . 110.28(16) ?
    N3 C11 C1 . . 123.49(17) ?
    N2 C11 C1 . . 126.09(17) ?
    N4 C12 N2 . . 102.50(15) ?
    N4 C12 S1 . . 127.33(14) ?
    N2 C12 S1 . . 130.17(15) ?
    N5 C13 N4 . . 114.97(15) ?
    N5 C13 H13A . . 108.5 ?
    N4 C13 H13A . . 108.5 ?
    N5 C13 H13B . . 108.5 ?
    N4 C13 H13B . . 108.5 ?
    H13A C13 H13B . . 107.5 ?
    N5 C14 C15 . . 109.01(18) ?
    N5 C14 H14A . . 109.9 ?
    C15 C14 H14A . . 109.9 ?
    N5 C14 H14B . . 109.9 ?
    C15 C14 H14B . . 109.9 ?
    H14A C14 H14B . . 108.3 ?
    N6 C15 C14 . . 110.42(18) ?
    N6 C15 H15A . . 109.6 ?
    C14 C15 H15A . . 109.6 ?
    N6 C15 H15B . . 109.6 ?
    C14 C15 H15B . . 109.6 ?
    H15A C15 H15B . . 108.1 ?
    N6 C16 C17 . . 109.94(17) ?
    N6 C16 H16A . . 109.7 ?
    C17 C16 H16A . . 109.7 ?
    N6 C16 H16B . . 109.7 ?
    C17 C16 H16B . . 109.7 ?
    H16A C16 H16B . . 108.2 ?
    N5 C17 C16 . . 110.46(18) ?
    N5 C17 H17A . . 109.6 ?
    C16 C17 H17A . . 109.6 ?
    N5 C17 H17B . . 109.6 ?
    C16 C17 H17B . . 109.6 ?
    H17A C17 H17B . . 108.1 ?
    N6 C18 C19 . . 114.52(18) ?
    N6 C18 H18A . . 108.6 ?
    C19 C18 H18A . . 108.6 ?
    N6 C18 H18B . . 108.6 ?
    C19 C18 H18B . . 108.6 ?
    H18A C18 H18B . . 107.6 ?
    C24 C19 C20 . . 118.6(2) ?
    C24 C19 C18 . . 121.94(19) ?
    C20 C19 C18 . . 119.41(19) ?
    C21 C20 C19 . . 120.7(2) ?
    C21 C20 H20 . . 119.7 ?
    C19 C20 H20 . . 119.7 ?
    C20 C21 C22 . . 120.7(2) ?
    C20 C21 H21 . . 119.6 ?
    C22 C21 H21 . . 119.6 ?
    C21 C22 C23 . . 119.1(2) ?
    C21 C22 H22 . . 120.5 ?
    C23 C22 H22 . . 120.5 ?
    C24 C23 C22 . . 120.2(2) ?
    C24 C23 H23 . . 119.9 ?
    C22 C23 H23 . . 119.9 ?
    C19 C24 C23 . . 120.7(2) ?
    C19 C24 H24 . . 119.6 ?
    C23 C24 H24 . . 119.6 ?
    N1 C25 C26 . . 120.69(16) ?
    N1 C25 H25 . . 119.7 ?
    C26 C25 H25 . . 119.7 ?
    C27 C26 C31 . . 117.66(18) ?
    C27 C26 C25 . . 118.77(16) ?
    C31 C26 C25 . . 123.56(16) ?
    O1' C27 C28 . . 122.6(3) ?
    O1' C27 C26 . . 115.9(3) ?
    C28 C27 C26 . . 121.40(18) ?
    C28 C27 H27 . . 119.3 ?
    C26 C27 H27 . . 119.3 ?
    C27 C28 C29 . . 119.47(18) ?
    C27 C28 H28 . . 120.3 ?
    C29 C28 H28 . . 120.3 ?
    C30 C29 C28 . . 120.8(2) ?
    C30 C29 H29 . . 119.6 ?
    C28 C29 H29 . . 119.6 ?
    C31 C30 C29 . . 119.85(19) ?
    C31 C30 H30 . . 120.1 ?
    C29 C30 H30 . . 120.1 ?
    O1 C31 C30 . . 118.39(18) ?
    O1 C31 C26 . . 120.87(19) ?
    C30 C31 C26 . . 120.74(17) ?
    C30 C31 H31 . . 119.6 ?
    C26 C31 H31 . . 119.6 ?
loop_
    _geom_torsion_atom_site_label_1
    _geom_torsion_atom_site_label_2
    _geom_torsion_atom_site_label_3
    _geom_torsion_atom_site_label_4
    _geom_torsion_site_symmetry_1
    _geom_torsion_site_symmetry_2
    _geom_torsion_site_symmetry_3
    _geom_torsion_site_symmetry_4
    _geom_torsion
    _geom_torsion_publ_flag
    C25 N1 N2 C11 . . . . -153.92(17) ?
    C25 N1 N2 C12 . . . . 37.0(3) ?
    C11 N3 N4 C12 . . . . -0.5(2) ?
    C11 N3 N4 C13 . . . . 171.33(16) ?
    C11 C1 C2 C3 . . . . 176.65(15) ?
    C6 C1 C2 C3 . . . . -60.2(2) ?
    C7 C1 C2 C3 . . . . 59.4(2) ?
    C1 C2 C3 C10 . . . . -59.7(2) ?
    C1 C2 C3 C4 . . . . 60.1(2) ?
    C10 C3 C4 C5 . . . . 60.4(2) ?
    C2 C3 C4 C5 . . . . -59.7(2) ?
    C3 C4 C5 C9 . . . . -59.7(2) ?
    C3 C4 C5 C6 . . . . 60.3(2) ?
    C9 C5 C6 C1 . . . . 59.5(2) ?
    C4 C5 C6 C1 . . . . -60.8(2) ?
    C11 C1 C6 C5 . . . . -179.12(17) ?
    C2 C1 C6 C5 . . . . 60.2(2) ?
    C7 C1 C6 C5 . . . . -58.0(2) ?
    C11 C1 C7 C8 . . . . -178.13(16) ?
    C6 C1 C7 C8 . . . . 57.9(2) ?
    C2 C1 C7 C8 . . . . -60.5(2) ?
    C1 C7 C8 C10 . . . . 61.0(2) ?
    C1 C7 C8 C9 . . . . -58.6(2) ?
    C4 C5 C9 C8 . . . . 58.9(2) ?
    C6 C5 C9 C8 . . . . -61.4(2) ?
    C7 C8 C9 C5 . . . . 60.9(2) ?
    C10 C8 C9 C5 . . . . -58.4(2) ?
    C4 C3 C10 C8 . . . . -60.2(2) ?
    C2 C3 C10 C8 . . . . 59.6(2) ?
    C7 C8 C10 C3 . . . . -60.3(2) ?
    C9 C8 C10 C3 . . . . 59.1(2) ?
    N4 N3 C11 N2 . . . . 1.70(19) ?
    N4 N3 C11 C1 . . . . -174.38(16) ?
    C12 N2 C11 N3 . . . . -2.4(2) ?
    N1 N2 C11 N3 . . . . -173.33(15) ?
    C12 N2 C11 C1 . . . . 173.59(17) ?
    N1 N2 C11 C1 . . . . 2.6(3) ?
    C6 C1 C11 N3 . . . . -130.8(2) ?
    C2 C1 C11 N3 . . . . -10.4(2) ?
    C7 C1 C11 N3 . . . . 106.9(2) ?
    C6 C1 C11 N2 . . . . 53.8(3) ?
    C2 C1 C11 N2 . . . . 174.19(17) ?
    C7 C1 C11 N2 . . . . -68.5(2) ?
    N3 N4 C12 N2 . . . . -0.9(2) ?
    C13 N4 C12 N2 . . . . -172.05(16) ?
    N3 N4 C12 S1 . . . . 178.77(14) ?
    C13 N4 C12 S1 . . . . 7.6(3) ?
    C11 N2 C12 N4 . . . . 1.88(19) ?
    N1 N2 C12 N4 . . . . 172.08(16) ?
    C11 N2 C12 S1 . . . . -177.78(15) ?
    N1 N2 C12 S1 . . . . -7.6(3) ?
    C17 N5 C13 N4 . . . . -57.1(2) ?
    C14 N5 C13 N4 . . . . 72.1(2) ?
    C12 N4 C13 N5 . . . . 103.4(2) ?
    N3 N4 C13 N5 . . . . -67.3(2) ?
    C13 N5 C14 C15 . . . . 170.69(16) ?
    C17 N5 C14 C15 . . . . -58.3(2) ?
    C18 N6 C15 C14 . . . . 176.07(17) ?
    C16 N6 C15 C14 . . . . -60.5(2) ?
    N5 C14 C15 N6 . . . . 60.0(2) ?
    C18 N6 C16 C17 . . . . -179.65(17) ?
    C15 N6 C16 C17 . . . . 58.8(2) ?
    C13 N5 C17 C16 . . . . -171.07(15) ?
    C14 N5 C17 C16 . . . . 57.7(2) ?
    N6 C16 C17 N5 . . . . -57.8(2) ?
    C15 N6 C18 C19 . . . . -170.56(18) ?
    C16 N6 C18 C19 . . . . 68.0(2) ?
    N6 C18 C19 C24 . . . . 28.6(3) ?
    N6 C18 C19 C20 . . . . -155.13(18) ?
    C24 C19 C20 C21 . . . . 0.4(3) ?
    C18 C19 C20 C21 . . . . -176.06(19) ?
    C19 C20 C21 C22 . . . . -1.1(3) ?
    C20 C21 C22 C23 . . . . 0.7(3) ?
    C21 C22 C23 C24 . . . . 0.3(3) ?
    C20 C19 C24 C23 . . . . 0.7(3) ?
    C18 C19 C24 C23 . . . . 177.0(2) ?
    C22 C23 C24 C19 . . . . -1.1(3) ?
    N2 N1 C25 C26 . . . . -178.69(16) ?
    N1 C25 C26 C27 . . . . 178.57(18) ?
    N1 C25 C26 C31 . . . . -0.6(3) ?
    C31 C26 C27 O1' . . . . -179.0(3) ?
    C25 C26 C27 O1' . . . . 1.8(4) ?
    C31 C26 C27 C28 . . . . -1.6(3) ?
    C25 C26 C27 C28 . . . . 179.19(19) ?
    O1' C27 C28 C29 . . . . 179.2(4) ?
    C26 C27 C28 C29 . . . . 2.0(3) ?
    C27 C28 C29 C30 . . . . -0.3(3) ?
    C28 C29 C30 C31 . . . . -1.8(3) ?
    C29 C30 C31 O1 . . . . -177.4(2) ?
    C29 C30 C31 C26 . . . . 2.2(3) ?
    C27 C26 C31 O1 . . . . 179.11(19) ?
    C25 C26 C31 O1 . . . . -1.7(3) ?
    C27 C26 C31 C30 . . . . -0.5(3) ?
    C25 C26 C31 C30 . . . . 178.67(19) ?
loop_
    _geom_hbond_atom_site_label_D
    _geom_hbond_atom_site_label_H
    _geom_hbond_atom_site_label_A
    _geom_hbond_site_symmetry_A
    _geom_hbond_distance_DH
    _geom_hbond_distance_HA
    _geom_hbond_distance_DA
    _geom_hbond_angle_DHA
    O1 H1o N1 . 0.84 1.89 2.632(2) 147
    O1' H1o' N5 2_546 0.84 1.92 2.714(6) 158
    C13 H13A S1 2_556 0.99 2.68 3.650(2) 166
    C30 H30 N6 2_646 0.95 2.54 3.484(3) 172
