# Supplementary material for: 3-(Adamantan-1-yl)-1-[(4-benzyl­piperazin-1-yl)meth­yl]-4-[(E)-(2-hy­droxy­benzyl­idene)amino]-1H-1,2,4-triazole-5(4H)-thione
Source: Acta Crystallogr Sect E Struct Rep Online. 2012 May 19;68(Pt 6):o1766–7. doi: 10.1107/S1600536812021204 (PMC3379350; doi:10.1107/S1600536812021204)
Supplement: Supplementary file 2 [file e-68-o1766-Isup2.hkl]

# 
# h,k,l, Fc-squared, Fo-squared, sigma(Fo-squared) and status flag 
# 
data_I
_shelx_title '  P21/n' 
_shelx_refln_list_code          4 
_shelx_F_calc_maximum      218.51 
_exptl_crystal_F_000      1160.00 
_reflns_d_resolution_high  0.7680 
 
loop_ 
 _symmetry_equiv_pos_as_xyz 
 'x, y, z' 
 '-x+1/2, y+1/2, -z+1/2' 
 '-x, -y, -z' 
 'x-1/2, -y-1/2, z-1/2' 
 
_cell_length_a    10.6015 
_cell_length_b    12.0283 
_cell_length_c    22.7865 
_cell_angle_alpha  90.000 
_cell_angle_beta  101.222 
_cell_angle_gamma  90.000 
 
_shelx_F_squared_multiplier     1.000 
 
loop_ 
 _refln_index_h 
 _refln_index_k 
 _refln_index_l 
 _refln_F_squared_calc 
 _refln_F_squared_meas 
 _refln_F_squared_sigma 
 _refln_observed_status 
   2   0   0       82.78       85.44      8.49 o 
   4   0   0      654.51      742.72     34.80 o 
   6   0   0      305.07      339.99     29.82 o 
   8   0   0      378.56      411.02     37.84 o 
  10   0   0       99.39       96.68     21.88 o 
  12   0   0      805.37      870.64     69.64 o 
   1   1   0     3268.82     3060.28     28.25 o 
   2   1   0     3169.95     3017.44     29.96 o 
   3   1   0     1073.44      957.11     15.16 o 
   4   1   0     1747.99     1770.86     28.28 o 
   5   1   0       15.65       17.10      2.99 o 
   6   1   0       24.76       33.79      9.60 o 
   8   1   0     2233.13     2227.70     61.30 o 
   9   1   0       62.20       51.66     11.38 o 
  10   1   0        0.41       -0.39      5.98 o 
  11   1   0       42.34       11.99      8.17 o 
  12   1   0       32.58       38.26     14.02 o 
  13   1   0       53.27       60.90     22.39 o 
   0   2   0    11426.84    10851.98    105.75 o 
   1   2   0     5001.13     4854.02     50.68 o 
   2   2   0     6804.89     6459.62     41.49 o 
   3   2   0     2913.23     2794.13     24.55 o 
   4   2   0      631.36      613.59     11.30 o 
   5   2   0     1872.44     1857.64     26.62 o 
   6   2   0      253.79      238.09     13.57 o 
   7   2   0       12.91        8.57      2.51 o 
   8   2   0       13.17        9.04      6.92 o 
   9   2   0       72.28      120.21     22.90 o 
  10   2   0      832.62      829.87     62.03 o 
  11   2   0        2.59      -11.68     14.47 o 
  12   2   0        7.71       -3.72     13.60 o 
  13   2   0       12.62        2.50     10.01 o 
   1   3   0       59.40       34.56      6.03 o 
   2   3   0       34.00       34.08      4.29 o 
   3   3   0     1770.48     1904.60     27.59 o 
   4   3   0     2525.59     2678.68     29.20 o 
   5   3   0     2316.11     2300.57     26.54 o 
   6   3   0       14.60       27.08      3.22 o 
   7   3   0      739.78      707.39     31.81 o 
   8   3   0      104.04      101.73     10.22 o 
   9   3   0      795.46      733.21     20.37 o 
  10   3   0        6.95       15.30     13.33 o 
  11   3   0      331.23      323.06     43.00 o 
  12   3   0      138.63      152.51     32.76 o 
  13   3   0        1.82       34.83     18.54 o 
   0   4   0      610.94      580.11     35.65 o 
   1   4   0      168.24      151.72     12.96 o 
   2   4   0      714.26      671.95     24.97 o 
   3   4   0     1746.32     1751.62     33.34 o 
   4   4   0    10898.65    10787.91    132.97 o 
   5   4   0       66.11       76.91      6.12 o 
   6   4   0      702.02      689.90     18.09 o 
   7   4   0     1976.53     2000.29     30.03 o 
   8   4   0      761.21      761.15     31.91 o 
   9   4   0      115.84      120.01     13.32 o 
  10   4   0      261.81      246.56     35.22 o 
  11   4   0       89.76      116.54     27.31 o 
  12   4   0      295.72      336.14     45.42 o 
  13   4   0        1.44        2.67      9.78 o 
   1   5   0      235.92      203.79     16.77 o 
   2   5   0      110.07      105.05      8.60 o 
   3   5   0     3748.92     3891.65     68.83 o 
   4   5   0      368.34      361.50     15.67 o 
   5   5   0      421.08      463.24     15.71 o 
   6   5   0      183.62      179.37     10.81 o 
   7   5   0      608.75      595.62     19.46 o 
   8   5   0       22.50       33.52      6.25 o 
   9   5   0        1.38       -2.80      8.28 o 
  10   5   0        4.12       16.08     15.03 o 
  11   5   0       31.18       77.34     22.05 o 
  12   5   0       45.27       37.11     16.38 o 
   0   6   0     1049.61     1268.22     63.48 o 
   1   6   0      160.35      191.04     17.77 o 
   2   6   0       70.77       76.43      8.00 o 
   3   6   0     1330.61     1362.21     33.61 o 
   4   6   0        8.03        9.02      3.30 o 
   5   6   0     2009.51     1959.09     39.82 o 
   6   6   0     1267.75     1325.95     32.46 o 
   7   6   0       29.86       34.43      5.32 o 
   8   6   0      113.86       99.73      8.78 o 
   9   6   0       65.63       77.11     21.40 o 
  10   6   0       83.07       55.08     20.50 o 
  11   6   0        4.28        9.27     10.02 o 
  12   6   0       58.55       71.63     21.25 o 
   1   7   0      215.79      195.79     19.55 o 
   2   7   0      201.80      183.18     15.59 o 
   3   7   0      702.58      671.10     29.32 o 
   4   7   0      510.47      462.42     24.51 o 
   5   7   0      133.06      112.03     12.42 o 
   6   7   0      404.46      390.40     22.42 o 
   7   7   0     1041.39     1052.12     42.53 o 
   8   7   0      212.20      225.43     20.35 o 
   9   7   0       58.74       32.68     13.78 o 
  10   7   0       62.85       49.18     16.62 o 
  11   7   0       36.15       44.28     20.28 o 
  12   7   0       86.49       64.34     21.99 o 
   0   8   0      193.59      234.11     33.20 o 
   1   8   0        0.12       -2.02      4.60 o 
   2   8   0      327.73      346.04     22.49 o 
   3   8   0      685.70      728.88     32.94 o 
   4   8   0      997.53     1094.13     41.40 o 
   5   8   0      275.95      294.04     24.50 o 
   6   8   0       83.57       81.43     10.88 o 
   7   8   0        9.82        8.07      4.91 o 
   8   8   0      253.18      268.09     31.59 o 
   9   8   0       16.73       41.56     16.68 o 
  10   8   0       97.84       92.94     23.67 o 
  11   8   0       29.16       44.10     17.32 o 
   1   9   0        2.25       -7.29      7.29 o 
   2   9   0       50.21       49.14     13.17 o 
   3   9   0      246.15      288.80     26.70 o 
   4   9   0      286.38      290.23     31.52 o 
   5   9   0      366.76      377.66     30.68 o 
   6   9   0       67.77       33.11     18.45 o 
   7   9   0        8.63        7.20     15.19 o 
   8   9   0        0.06        9.45     10.29 o 
  10   9   0       28.35       18.32     12.88 o 
  11   9   0        1.95       -1.50     11.59 o 
   0  10   0       14.39       15.54     15.40 o 
   1  10   0      491.67      401.31     33.03 o 
   2  10   0      486.46      477.57     46.12 o 
   3  10   0      259.50      258.15     26.98 o 
   4  10   0      301.24      247.05     25.95 o 
   5  10   0        0.37        2.96      7.44 o 
   6  10   0      205.44      162.96     31.07 o 
   7  10   0      271.08      264.40     26.84 o 
   8  10   0       77.44       97.53     23.15 o 
  10  10   0       21.55       50.90     21.08 o 
   1  11   0      423.44      408.67     35.81 o 
   2  11   0      146.42      149.74     21.42 o 
   3  11   0        2.98       -3.03      9.57 o 
   4  11   0      978.79     1006.98     55.75 o 
   5  11   0       11.03        7.84      8.40 o 
   6  11   0        6.63       -6.68      8.22 o 
   7  11   0      115.08      108.48     18.37 o 
   8  11   0       19.66       -2.74      9.85 o 
   0  12   0      418.72      426.51     53.98 o 
   1  12   0       58.89       48.86     27.52 o 
   2  12   0      405.36      450.46     38.67 o 
   3  12   0      489.14      452.79     39.15 o 
   4  12   0      885.10     1042.32     59.05 o 
   5  12   0      270.01      207.24     27.10 o 
   6  12   0      186.45      248.79     29.62 o 
   7  12   0      157.11      157.43     23.31 o 
   8  12   0      630.80      756.27     68.28 o 
   1  13   0        0.66       12.09     19.09 o 
   2  13   0      141.09      169.29     24.75 o 
   3  13   0       47.79       56.00     30.08 o 
   4  13   0       33.63       38.91     15.82 o 
   5  13   0      192.63      200.63     27.79 o 
   6  13   0        5.30       21.72     21.45 o 
   7  13   0      164.44      211.18     27.89 o 
   0  14   0       51.82       43.39     21.71 o 
   1  14   0      544.40      607.63     49.52 o 
   2  14   0       30.34       18.13     10.87 o 
   3  14   0       21.71       17.07     12.12 o 
   4  14   0      109.37      117.99     24.56 o 
   5  14   0      173.05      276.24     33.49 o 
   6  14   0        0.62       -2.00     10.59 o 
   1  15   0      279.02      340.12     38.38 o 
   2  15   0        0.01      -11.33     11.54 o 
   3  15   0       10.55       34.04     13.59 o 
 -13   0   1        1.71       -4.62      9.57 o 
 -11   0   1      479.09      552.96     52.61 o 
  -9   0   1     1640.04     1655.60     80.03 o 
  -5   0   1      147.48      180.03     19.53 o 
  -3   0   1       64.32       36.95      6.99 o 
   1   0   1      277.34      235.91      9.81 o 
   3   0   1     8643.79     8681.42    103.48 o 
   5   0   1     1228.81     1278.83     52.17 o 
   7   0   1     1919.49     1935.66     75.33 o 
   9   0   1        8.62        9.47      9.82 o 
  11   0   1      541.19      469.24     49.61 o 
  13   0   1       94.24      143.78     31.98 o 
 -13   1   1       49.68       49.21     19.85 o 
 -12   1   1      369.82      491.61     37.86 o 
 -11   1   1       11.59        6.91      5.89 o 
 -10   1   1      106.63      115.75     30.46 o 
  -9   1   1       84.55       86.00     13.37 o 
  -8   1   1       31.00       28.03      8.64 o 
  -6   1   1     1795.19     1887.47     68.62 o 
  -5   1   1     1667.97     1616.62     55.69 o 
  -4   1   1      365.72      356.19      9.23 o 
  -3   1   1       32.91       42.70      3.32 o 
  -2   1   1    22764.26    21868.46    190.16 o 
  -1   1   1    10490.02     9759.25     50.98 o 
   1   1   1    11134.48    10624.30     74.41 o 
   2   1   1     1673.49     1699.97     15.78 o 
   3   1   1     3384.83     3349.65     23.91 o 
   4   1   1      268.19      244.94      8.03 o 
   5   1   1       38.82       39.19      4.91 o 
   6   1   1      342.79      351.97     16.14 o 
   7   1   1      893.84      876.44     36.98 o 
   8   1   1     1073.79     1114.51     74.66 o 
   9   1   1       12.79        2.83      7.44 o 
  10   1   1       19.78       25.20     18.77 o 
  11   1   1        4.70        0.57      7.85 o 
  12   1   1       44.97       37.96     12.94 o 
  13   1   1        3.36      -11.02     12.66 o 
 -13   2   1       67.07       55.85     22.42 o 
 -12   2   1       10.46       17.56     15.64 o 
 -11   2   1       37.67       30.07     14.54 o 
 -10   2   1      205.74      254.23     34.74 o 
  -9   2   1      240.13      224.60     21.49 o 
  -8   2   1      121.61      133.50     15.69 o 
  -7   2   1      527.95      490.33     18.39 o 
  -6   2   1      983.42      855.78     24.36 o 
  -5   2   1      557.97      604.90     12.47 o 
  -4   2   1     3525.59     3481.42     31.86 o 
  -3   2   1     2112.56     2049.26     20.88 o 
  -2   2   1     1336.31     1376.49     19.10 o 
  -1   2   1     8751.64     8341.43     65.98 o 
   0   2   1    15525.28    14414.33     87.09 o 
   1   2   1    12927.46    12334.40    128.39 o 
   2   2   1       94.73      103.66      6.16 o 
   3   2   1     5700.38     5551.79     34.68 o 
   4   2   1      199.84      195.45      7.36 o 
   5   2   1       43.00       45.03      5.10 o 
   6   2   1       53.05       53.61      4.50 o 
   7   2   1        5.52        5.48      5.40 o 
   8   2   1     2486.69     2358.43    104.66 o 
   9   2   1     1057.30     1197.17     70.00 o 
  10   2   1       35.23       14.85     11.31 o 
  11   2   1        9.92       11.91     11.83 o 
  12   2   1       24.32       27.24     14.03 o 
  13   2   1        4.56        3.24     10.41 o 
 -13   3   1      278.47      343.07     47.61 o 
 -12   3   1        0.71        2.39     11.82 o 
 -11   3   1        6.85       10.55     13.36 o 
 -10   3   1      143.01      138.73     26.16 o 
  -9   3   1        0.05       -5.13     12.03 o 
  -8   3   1      129.43      131.17     10.95 o 
  -7   3   1      653.44      571.14     14.44 o 
  -6   3   1       96.20       96.06      6.15 o 
  -5   3   1     9242.76     9603.80     59.09 o 
  -4   3   1      353.99      359.71     10.74 o 
  -3   3   1      114.02      108.19      6.66 o 
  -2   3   1      480.32      458.49     13.59 o 
  -1   3   1       10.48        3.70      3.26 o 
   0   3   1     1604.65     1575.10     35.54 o 
   1   3   1      626.71      607.17     29.44 o 
   2   3   1     6497.84     6422.69     83.62 o 
   3   3   1       50.65       47.80      4.64 o 
   4   3   1     8854.26     9101.44     60.14 o 
   5   3   1     1045.31     1137.62     21.14 o 
   6   3   1      261.07      275.44      9.38 o 
   7   3   1      490.91      444.07     15.22 o 
   8   3   1      769.85      788.27     29.13 o 
   9   3   1     1224.74     1204.26     65.92 o 
  10   3   1      219.66      278.68     37.55 o 
  11   3   1       57.76       38.15     15.87 o 
  12   3   1       11.87       24.07     16.49 o 
  13   3   1      178.42      225.88     39.77 o 
 -13   4   1        0.03       21.71     14.74 o 
 -12   4   1       35.88       29.98     16.70 o 
 -11   4   1      974.67     1030.18     74.29 o 
 -10   4   1      281.56      263.74     36.34 o 
  -9   4   1      231.77      191.70     15.00 o 
  -8   4   1      688.64      651.45     17.98 o 
  -7   4   1     2378.37     2362.70     39.63 o 
  -6   4   1      235.63      260.14     11.14 o 
  -5   4   1      314.87      247.20     10.32 o 
  -4   4   1      218.22      233.44     11.14 o 
  -3   4   1     2177.55     2061.06     33.34 o 
  -2   4   1        0.87        2.82      2.43 o 
  -1   4   1     5241.74     4827.66     71.78 o 
   0   4   1        5.98       11.06      5.01 o 
   1   4   1     5475.73     5406.69     75.51 o 
   2   4   1       53.09       51.02      5.50 o 
   3   4   1     3780.30     3776.96     45.23 o 
   4   4   1     2310.95     2360.82     35.48 o 
   5   4   1        6.66       16.88      2.96 o 
   6   4   1       20.05       16.52      3.18 o 
   7   4   1     2528.25     2498.13     34.05 o 
   8   4   1      864.57      852.36     21.02 o 
   9   4   1      122.76      132.54     14.72 o 
  10   4   1       26.88       11.41     11.83 o 
  11   4   1      589.96      550.69     55.07 o 
  12   4   1      222.22      257.52     40.27 o 
 -12   5   1      137.79      123.56     29.29 o 
 -11   5   1       17.71       24.07     14.80 o 
 -10   5   1       11.32        6.06     11.71 o 
  -9   5   1      391.90      388.94     15.03 o 
  -8   5   1       60.90       55.73      6.92 o 
  -7   5   1      462.77      431.86     17.06 o 
  -6   5   1      913.63      930.55     24.34 o 
  -5   5   1      320.78      356.05     13.63 o 
  -4   5   1      237.95      193.26     11.46 o 
  -3   5   1      903.63      984.73     25.83 o 
  -2   5   1      272.48      258.74     13.49 o 
  -1   5   1     3507.94     3462.53     67.61 o 
   0   5   1      250.20      230.93     18.27 o 
   1   5   1     2888.33     2975.45     62.79 o 
   2   5   1     1318.68     1246.00     29.24 o 
   3   5   1      186.41      220.32     12.34 o 
   4   5   1      312.87      335.88     15.07 o 
   5   5   1      729.94      726.69     19.53 o 
   6   5   1        1.44       -2.29      3.25 o 
   7   5   1      679.54      669.76     20.73 o 
   8   5   1      322.59      317.34     13.40 o 
   9   5   1       56.00       70.89     18.46 o 
  10   5   1       69.49       56.25     18.82 o 
  11   5   1       51.09       62.08     19.72 o 
  12   5   1        0.23        7.33     10.49 o 
 -12   6   1      109.49       72.69     23.21 o 
 -11   6   1       29.43       31.46     15.28 o 
 -10   6   1       97.05      108.70     24.89 o 
  -9   6   1      105.04      124.55     25.35 o 
  -8   6   1       58.06       89.69     10.44 o 
  -7   6   1     1817.49     1841.33     37.12 o 
  -6   6   1     1442.01     1466.02     34.23 o 
  -5   6   1      666.43      614.11     22.29 o 
  -4   6   1        0.73        2.83      2.99 o 
  -3   6   1     1019.84     1099.83     37.00 o 
  -2   6   1     2641.85     2473.11     93.99 o 
  -1   6   1      292.11      286.70     21.32 o 
   0   6   1      653.73      636.65     31.74 o 
   1   6   1     1614.54     1667.22     51.41 o 
   2   6   1     2952.89     2816.29     55.73 o 
   3   6   1       22.19       25.75      4.85 o 
   4   6   1       29.95       13.58      3.93 o 
   5   6   1      112.83       87.58      8.58 o 
   6   6   1      627.16      618.14     22.10 o 
   7   6   1      213.27      193.35     13.93 o 
   8   6   1        0.68        3.79      3.26 o 
   9   6   1       47.48       76.03     21.14 o 
  10   6   1      124.38      107.61     25.11 o 
  11   6   1       26.00       33.18     18.33 o 
  12   6   1      202.28      251.21     41.11 o 
 -12   7   1        4.56       14.64     12.94 o 
 -11   7   1      458.59      479.21     53.56 o 
 -10   7   1       14.44       13.33     11.92 o 
  -9   7   1      223.48      216.69     33.67 o 
  -8   7   1       57.33        5.23     20.22 o 
  -7   7   1      510.34      474.10     24.39 o 
  -6   7   1      169.30      163.56     14.90 o 
  -5   7   1       16.59        6.87      4.83 o 
  -4   7   1        2.40       -2.10      5.61 o 
  -3   7   1      696.46      771.75     31.39 o 
  -2   7   1     2506.42     2704.34     78.99 o 
  -1   7   1     1749.08     1677.41     55.83 o 
   0   7   1      110.67      113.67     14.75 o 
   1   7   1     3957.71     4039.44     86.06 o 
   2   7   1      178.80      154.13     14.29 o 
   3   7   1       14.85       10.82      4.49 o 
   4   7   1       23.09       16.54      4.70 o 
   5   7   1      158.33      141.73     14.67 o 
   6   7   1      224.17      200.84     16.50 o 
   7   7   1      233.44      229.30     21.58 o 
   8   7   1      306.11      216.83     18.07 o 
   9   7   1       13.85       16.70     13.21 o 
  10   7   1       15.86        4.80     10.06 o 
  11   7   1      364.79      405.21     49.90 o 
  12   7   1       31.55       26.86     18.68 o 
 -11   8   1      252.12      314.87     45.26 o 
 -10   8   1        5.99       12.71     10.76 o 
  -9   8   1      142.43      135.49     27.27 o 
  -8   8   1        2.14       12.74      9.24 o 
  -7   8   1      573.27      623.23     29.36 o 
  -6   8   1      177.93      176.22     16.14 o 
  -5   8   1        3.67        4.04      4.53 o 
  -4   8   1       15.49       12.39      6.57 o 
  -3   8   1     4266.48     4131.37    107.16 o 
  -2   8   1      406.28      371.92     23.47 o 
  -1   8   1     1073.90     1032.18     38.97 o 
   0   8   1     3472.81     3348.93    125.25 o 
   1   8   1      206.96      171.74     16.04 o 
   2   8   1      865.31      926.35     63.72 o 
   3   8   1     2688.85     2763.94    123.71 o 
   4   8   1       18.31        8.76      5.07 o 
   5   8   1      186.34      215.99     18.17 o 
   6   8   1      336.43      330.47     21.71 o 
   7   8   1       29.56       34.45     10.50 o 
   8   8   1       74.34       51.55     16.53 o 
   9   8   1      273.06      308.21     28.35 o 
  10   8   1       58.24       97.52     24.88 o 
  11   8   1      350.97      454.85     53.67 o 
 -11   9   1      137.59      182.18     35.27 o 
 -10   9   1       25.63       38.27     16.56 o 
  -8   9   1      221.49      239.45     23.32 o 
  -7   9   1      321.93      310.03     27.82 o 
  -6   9   1       74.18       56.78     11.91 o 
  -5   9   1      400.88      398.66     31.34 o 
  -4   9   1      154.54      133.47     20.79 o 
  -3   9   1        0.38        6.93      8.29 o 
  -2   9   1      747.37      791.76     43.89 o 
  -1   9   1     1039.39     1053.80     88.16 o 
   0   9   1      146.82      103.57     22.52 o 
   1   9   1     2058.80     2098.21    138.39 o 
   2   9   1      500.98      476.58     34.52 o 
   3   9   1      164.64      161.12     20.28 o 
   4   9   1      256.96      222.32     23.34 o 
   5   9   1      272.64      287.86     26.76 o 
   6   9   1      130.79      138.33     24.36 o 
   7   9   1      301.92      307.90     38.42 o 
   8   9   1        9.58       27.52     13.34 o 
   9   9   1       26.97       -1.95      8.48 o 
  10   9   1      424.38      469.55     52.77 o 
 -10  10   1       65.02       54.46     20.59 o 
  -8  10   1      214.51      191.59     22.87 o 
  -7  10   1      119.14      119.20     18.72 o 
  -6  10   1      200.46      211.89     24.58 o 
  -5  10   1        8.29        6.23      9.79 o 
  -4  10   1        8.06      -10.48     10.48 o 
  -3  10   1     1736.46     1631.69     66.68 o 
  -2  10   1     1904.72     1813.25     69.77 o 
  -1  10   1      208.08      208.72     23.67 o 
   0  10   1     1891.15     1887.05     71.27 o 
   1  10   1      156.71      121.27     27.82 o 
   2  10   1      252.29      234.28     25.64 o 
   3  10   1       27.91       29.97     10.75 o 
   4  10   1     1122.31      987.35     51.93 o 
   5  10   1      432.44      462.53     39.67 o 
   6  10   1        6.36        0.65      6.75 o 
   7  10   1       54.46       26.10     12.05 o 
   8  10   1       22.94       58.23     18.30 o 
  10  10   1       34.28       41.85     18.11 o 
  -8  11   1       51.19       40.16     15.13 o 
  -7  11   1       87.20       90.17     21.08 o 
  -6  11   1       11.16       19.06      9.22 o 
  -5  11   1       63.31       41.40     12.10 o 
  -4  11   1        2.69       -4.19      9.02 o 
  -3  11   1        2.29       13.18      8.69 o 
  -2  11   1        0.31        2.21      9.36 o 
  -1  11   1     1084.45     1132.14     57.98 o 
   0  11   1       30.37       43.40     13.02 o 
   1  11   1      311.25      315.80     40.45 o 
   2  11   1      128.74      123.64     19.94 o 
   3  11   1      109.38      119.38     23.46 o 
   4  11   1       14.56        6.71      7.31 o 
   5  11   1      251.18      190.87     24.68 o 
   6  11   1       20.84       32.97     11.45 o 
   7  11   1       54.11       68.59     21.07 o 
   8  11   1      229.74      270.12     39.36 o 
  -8  12   1      247.82      299.64     45.73 o 
  -7  12   1       67.89       58.31     14.59 o 
  -6  12   1       18.74       20.56     10.69 o 
  -5  12   1      184.77      265.08     30.30 o 
  -4  12   1      149.91      147.18     30.16 o 
  -3  12   1      992.58     1190.20     74.62 o 
  -2  12   1        1.75       -7.68     29.85 o 
  -1  12   1      335.47      355.95     34.49 o 
   0  12   1      130.40      136.09     31.90 o 
   1  12   1      334.38      321.51     32.97 o 
   2  12   1        4.49       -6.11      7.50 o 
   3  12   1       45.80       56.65     13.15 o 
   4  12   1      486.29      564.16     43.97 o 
   5  12   1       82.38       60.99     22.67 o 
   6  12   1      271.66      243.25     33.71 o 
   7  12   1      241.21      252.18     41.46 o 
   8  12   1       93.95      159.47     33.84 o 
  -7  13   1       11.42       33.83     13.55 o 
  -6  13   1      216.39      336.03     35.31 o 
  -5  13   1        0.03        0.75      8.56 o 
  -4  13   1      573.74      674.66     49.58 o 
  -3  13   1      503.34      506.35     43.16 o 
  -2  13   1       39.26       48.73     14.80 o 
  -1  13   1      337.96      369.36     36.37 o 
   0  13   1       91.59       57.45     19.31 o 
   1  13   1       35.16       34.79     13.59 o 
   2  13   1        0.13       -7.65     10.50 o 
   3  13   1        1.77      -10.24     10.24 o 
   4  13   1       46.23       32.75     23.79 o 
   5  13   1        0.71      -11.27     11.27 o 
   6  13   1        2.19      -11.02     11.02 o 
   7  13   1       23.17       51.86     21.56 o 
  -6  14   1       94.18      111.20     21.44 o 
  -5  14   1        1.51       16.95     10.23 o 
  -4  14   1       74.67       81.07     28.03 o 
  -3  14   1       84.38       98.70     21.55 o 
  -2  14   1       16.18       18.26     13.24 o 
  -1  14   1       16.32        6.21      9.23 o 
   0  14   1       70.93       97.98     40.24 o 
   1  14   1      305.34      353.63     37.26 o 
   2  14   1      225.55      226.69     30.75 o 
   3  14   1       51.89       44.81     21.34 o 
   4  14   1      186.28      264.64     32.48 o 
   5  14   1      177.17      216.77     29.92 o 
  -3  15   1        7.41       -0.01     17.07 o 
  -2  15   1       49.54       83.78     20.48 o 
  -1  15   1       95.26      107.19     23.19 o 
   0  15   1        0.42      -10.97     10.97 o 
   1  15   1        6.58       -3.85     13.23 o 
   2  15   1        0.00       15.37     11.17 o 
   3  15   1       21.10       28.54     22.73 o 
 -12   0   2       94.40       94.38     24.62 o 
 -10   0   2      479.78      502.68     46.64 o 
  -8   0   2      483.28      503.41     41.40 o 
  -6   0   2     3577.23     3786.29     97.19 o 
  -4   0   2     6965.06     7193.06    106.54 o 
  -2   0   2     2795.36     2753.03     73.06 o 
   2   0   2     4200.52     4167.03     58.98 o 
   4   0   2     2883.04     2939.26     29.44 o 
   6   0   2      326.23      373.56     22.05 o 
   8   0   2      368.31      336.70     34.47 o 
  10   0   2      365.12      388.15     42.26 o 
  12   0   2        8.33       -0.23     12.84 o 
 -13   1   2       30.63       12.65     10.81 o 
 -12   1   2       30.26       33.65     10.93 o 
 -11   1   2      319.63      328.67     28.67 o 
 -10   1   2      161.88      148.82     18.93 o 
  -9   1   2      234.61      215.25     20.82 o 
  -8   1   2      155.00      143.22     19.43 o 
  -6   1   2      442.45      498.90     35.45 o 
  -5   1   2      135.39      161.43      5.97 o 
  -4   1   2      734.64      745.31     13.83 o 
  -3   1   2       64.57       66.55      3.51 o 
  -2   1   2    47747.62    45154.76    187.10 o 
  -1   1   2      397.73      373.42     15.56 o 
   0   1   2     3334.31     2912.39     42.40 o 
   1   1   2        0.54        3.55      2.41 o 
   2   1   2     1590.34     1523.57     18.27 o 
   3   1   2      425.02      448.34     10.23 o 
   4   1   2      985.01      964.01     14.92 o 
   5   1   2       12.18        7.85      1.78 o 
   6   1   2      113.97      120.27      8.58 o 
   7   1   2      101.07       95.03     10.09 o 
   8   1   2        5.10       -1.86      6.28 o 
   9   1   2      621.79      592.98     34.49 o 
  10   1   2      818.64      824.04     43.12 o 
  11   1   2       86.82       83.50     20.07 o 
  12   1   2       17.94       -0.70     11.07 o 
  13   1   2        1.76       -4.32     12.13 o 
 -13   2   2       26.28       39.33     18.61 o 
 -12   2   2       86.73       79.28     23.02 o 
 -11   2   2        3.81       25.59     14.53 o 
 -10   2   2      152.77      127.31     25.52 o 
  -9   2   2      563.89      516.38     32.07 o 
  -8   2   2      787.59      748.05     35.86 o 
  -7   2   2      150.69      135.69      9.59 o 
  -6   2   2      337.02      430.74     13.14 o 
  -5   2   2     3194.75     3107.02     29.72 o 
  -4   2   2       51.23       44.66      3.78 o 
  -3   2   2    10052.06     9934.61     95.49 o 
  -2   2   2     3164.36     3287.32     32.07 o 
  -1   2   2     1850.40     1899.56     31.95 o 
   0   2   2     4647.72     4389.06     48.97 o 
   1   2   2    25168.38    25361.21    166.36 o 
   2   2   2     7266.86     7130.09     51.10 o 
   3   2   2     5140.60     4851.30     66.33 o 
   4   2   2      103.63       81.14      4.92 o 
   5   2   2     1835.45     1787.06     34.51 o 
   6   2   2      153.72      153.14      9.70 o 
   7   2   2        7.76        6.05      3.60 o 
   8   2   2       63.60       63.30      7.01 o 
   9   2   2     3096.80     3043.14    111.31 o 
  10   2   2        1.16        1.88      8.44 o 
  11   2   2        1.19       14.35     12.39 o 
  12   2   2       59.73       46.99     17.20 o 
  13   2   2      174.58      198.88     37.95 o 
 -13   3   2       20.22       73.44     23.98 o 
 -12   3   2      252.37      426.63     56.73 o 
 -11   3   2       67.85       70.04     21.17 o 
 -10   3   2        0.79       -3.90      9.94 o 
  -9   3   2      104.00       82.00     10.30 o 
  -8   3   2        4.28        3.66      2.90 o 
  -7   3   2      220.18      225.59      8.91 o 
  -6   3   2        0.10        1.70      1.82 o 
  -5   3   2     2237.35     2338.52     32.17 o 
  -4   3   2     1045.81     1140.12     19.03 o 
  -3   3   2      744.49      769.39     17.56 o 
  -2   3   2        9.80        5.17      2.40 o 
  -1   3   2        7.23        2.29      3.81 o 
   0   3   2      735.49      688.77     23.73 o 
   1   3   2    15298.75    14563.29    108.70 o 
   2   3   2     3551.88     3480.06     37.71 o 
   3   3   2     1255.12     1330.40     26.79 o 
   4   3   2      467.16      439.44     13.60 o 
   5   3   2     2422.44     2468.95     29.44 o 
   6   3   2      282.04      282.93     10.97 o 
   7   3   2     1249.95     1279.47     27.94 o 
   8   3   2      886.29      959.47     33.96 o 
   9   3   2      442.88      408.69     21.95 o 
  10   3   2       88.90       92.53     21.71 o 
  11   3   2       18.22        8.27     10.78 o 
  12   3   2      227.18      250.66     39.49 o 
  13   3   2      178.46      183.08     36.79 o 
 -13   4   2        4.22        5.13     12.90 o 
 -12   4   2        1.29       18.58     14.87 o 
 -11   4   2        2.42       -4.91     10.58 o 
 -10   4   2      518.29      575.33     52.72 o 
  -9   4   2      230.44      197.08     14.98 o 
  -8   4   2     1167.50     1201.09     25.17 o 
  -7   4   2     1206.13     1215.31     25.36 o 
  -6   4   2     1091.71     1163.27     25.38 o 
  -5   4   2       61.97       67.34      5.43 o 
  -4   4   2      666.96      633.70     18.41 o 
  -3   4   2      779.89      760.19     20.29 o 
  -2   4   2     1212.49     1158.06     25.07 o 
  -1   4   2        0.00        3.53      4.10 o 
   0   4   2     1090.99     1001.11     33.15 o 
   1   4   2     4242.71     4301.95     67.92 o 
   2   4   2      810.51      938.13     22.73 o 
   3   4   2      916.18      912.74     22.35 o 
   4   4   2     3540.23     3550.75     50.57 o 
   5   4   2       56.40       66.06      6.16 o 
   6   4   2        1.68        2.79      1.95 o 
   7   4   2       88.83       76.02      6.26 o 
   8   4   2      426.92      422.74     17.61 o 
   9   4   2      117.57      123.93     13.33 o 
  10   4   2      213.48      211.08     33.01 o 
  11   4   2      106.57      124.14     28.57 o 
  12   4   2       32.67       53.26     21.09 o 
 -12   5   2      126.58      202.77     36.19 o 
 -11   5   2       64.67       51.66     19.30 o 
 -10   5   2      223.83      162.20     28.97 o 
  -9   5   2       13.60       18.02      3.72 o 
  -8   5   2        3.58        3.76      3.07 o 
  -7   5   2     1743.96     1775.12     35.06 o 
  -6   5   2       17.31       14.75      3.58 o 
  -5   5   2       13.54       19.12      3.42 o 
  -4   5   2     2525.61     2670.95     64.09 o 
  -3   5   2       13.25       24.01      4.17 o 
  -2   5   2      341.13      356.56     15.65 o 
  -1   5   2     1353.76     1397.76     43.17 o 
   0   5   2        0.47        1.69      4.51 o 
   1   5   2     2662.34     2637.59     59.61 o 
   2   5   2     5459.61     5895.29     72.15 o 
   3   5   2     1121.64     1117.31     33.55 o 
   4   5   2     1513.11     1685.89     47.42 o 
   5   5   2     2899.96     3018.53     48.25 o 
   6   5   2      561.35      569.64     22.15 o 
   7   5   2     1055.45     1094.00     26.73 o 
   8   5   2        0.13        0.15      2.67 o 
   9   5   2       16.25        6.73      8.07 o 
  10   5   2       57.54       77.74     20.36 o 
  11   5   2       60.41       68.55     21.30 o 
  12   5   2      400.28      453.55     53.56 o 
 -12   6   2       22.91       24.89     16.75 o 
 -11   6   2      105.50      118.50     26.96 o 
 -10   6   2      172.10      139.99     28.11 o 
  -9   6   2      570.94      589.62     52.60 o 
  -8   6   2        2.03       -3.25      3.42 o 
  -7   6   2        7.69       12.87      3.90 o 
  -6   6   2      542.29      594.95     21.85 o 
  -5   6   2      327.44      329.36     16.41 o 
  -4   6   2      191.68      195.27     12.84 o 
  -3   6   2     4356.31     4454.18     82.25 o 
  -2   6   2     1704.90     1710.62     42.88 o 
  -1   6   2        8.87        2.25      4.88 o 
   0   6   2      113.34      115.13     14.25 o 
   1   6   2     3243.44     2968.34    108.48 o 
   2   6   2     3007.66     3250.60     93.67 o 
   3   6   2      163.50      106.94     23.40 o 
   4   6   2       11.23        6.82      5.13 o 
   5   6   2     2671.77     2673.77     56.75 o 
   6   6   2      202.08      180.93     34.18 o 
   7   6   2     1220.14     1143.64     34.09 o 
   8   6   2      468.36      470.35     24.13 o 
   9   6   2       18.99       13.74      6.42 o 
  10   6   2       14.90       14.98     14.33 o 
  11   6   2       24.48       14.28     11.85 o 
  12   6   2       25.92       49.39     20.96 o 
 -12   7   2      152.99      173.76     34.02 o 
 -11   7   2       26.54       23.77     14.87 o 
 -10   7   2       21.87        3.92     11.33 o 
  -9   7   2       31.85       30.83     16.91 o 
  -8   7   2      820.39      864.63     41.22 o 
  -7   7   2      213.45      201.17     20.61 o 
  -6   7   2     2181.97     2203.20     54.38 o 
  -5   7   2      351.42      364.30     21.65 o 
  -4   7   2       72.55       62.15      9.29 o 
  -3   7   2      245.70      237.11     23.76 o 
  -2   7   2      155.74      156.29     14.16 o 
  -1   7   2      639.52      656.02     35.03 o 
   0   7   2      632.09      681.13     35.55 o 
   1   7   2      183.22      185.80     18.91 o 
   2   7   2      627.34      714.60     30.50 o 
   3   7   2      191.80      207.35     27.51 o 
   4   7   2        1.89        0.07      4.25 o 
   5   7   2        3.21        1.73      4.19 o 
   6   7   2       32.78       26.20      7.62 o 
   7   7   2      305.57      276.89     23.93 o 
   8   7   2       76.50      104.38     60.02 o 
   9   7   2       15.68       27.54     34.21 o 
  10   7   2       65.21       87.06     22.65 o 
  11   7   2       20.18       23.66     14.74 o 
 -11   8   2       64.38       75.18     24.51 o 
 -10   8   2      226.33      239.99     36.79 o 
  -9   8   2       10.87       11.18     10.64 o 
  -8   8   2        0.68        1.90      5.95 o 
  -7   8   2       50.19       47.40      9.03 o 
  -6   8   2      264.62      231.98     18.70 o 
  -5   8   2        4.31        0.34      5.09 o 
  -4   8   2     3240.60     3246.18    125.72 o 
  -3   8   2      189.68      172.86     16.36 o 
  -2   8   2       49.84       43.47      8.97 o 
  -1   8   2       94.09       69.84     12.90 o 
   0   8   2      177.87      144.06     29.52 o 
   1   8   2       17.13        7.51      5.01 o 
   2   8   2      160.93      141.45     22.36 o 
   3   8   2      429.99      426.73     30.46 o 
   4   8   2      858.57      846.51     43.10 o 
   5   8   2       34.31       27.98      8.68 o 
   6   8   2      140.60      131.14     24.32 o 
   7   8   2        0.35       -5.05      5.17 o 
   8   8   2      938.37     1029.90     64.67 o 
   9   8   2       14.20       27.34     17.02 o 
  10   8   2        3.54       -5.86     11.60 o 
  11   8   2       39.80       29.85     16.55 o 
 -11   9   2        0.40      -11.80     13.23 o 
 -10   9   2       24.39       18.02     15.40 o 
  -8   9   2      351.27      298.41     38.80 o 
  -7   9   2      102.36       99.87     16.02 o 
  -6   9   2        9.49       -3.45      5.71 o 
  -5   9   2      244.63      215.43     23.48 o 
  -4   9   2      770.07      728.62     42.21 o 
  -3   9   2      469.87      427.21     32.57 o 
  -2   9   2      149.98      146.24     19.17 o 
  -1   9   2       36.82       44.70     13.42 o 
   0   9   2      269.57      225.55     23.54 o 
   1   9   2     3774.58     3626.99     94.34 o 
   2   9   2      127.87      115.49     16.82 o 
   3   9   2       65.87       58.01     12.97 o 
   4   9   2       38.99       20.62      7.77 o 
   5   9   2        4.65        9.97      7.64 o 
   6   9   2       70.76       25.00     10.67 o 
   7   9   2      153.77      116.74     24.21 o 
   8   9   2        7.96       19.91     11.23 o 
   9   9   2        1.31       29.60     16.05 o 
  10   9   2        0.38        5.23     15.43 o 
 -10  10   2       24.16       67.68     20.61 o 
  -8  10   2       16.37       38.68     16.70 o 
  -7  10   2      836.32      944.78     76.82 o 
  -6  10   2        1.55        4.52      6.48 o 
  -5  10   2       52.07       54.68     13.25 o 
  -4  10   2       29.13       22.17      7.98 o 
  -3  10   2       32.23       25.80     13.09 o 
  -2  10   2      193.73      166.19     22.88 o 
  -1  10   2       21.31       11.37     10.04 o 
   0  10   2       40.06       42.77     11.69 o 
   1  10   2       10.65       -5.34      7.96 o 
   2  10   2       17.17        8.95      7.54 o 
   3  10   2      123.43      138.67     19.99 o 
   4  10   2      349.37      421.04     34.53 o 
   5  10   2     1135.40     1178.90     56.92 o 
   6  10   2      369.26      388.10     46.00 o 
   7  10   2       89.42       56.11     20.13 o 
   8  10   2      152.43      148.40     28.20 o 
  10  10   2        8.79       16.75     14.15 o 
  -8  11   2      163.15      179.55     41.11 o 
  -7  11   2       52.97       51.81     13.97 o 
  -6  11   2        4.64        6.40     10.87 o 
  -5  11   2      164.60      177.29     31.29 o 
  -4  11   2       25.89       36.84     12.37 o 
  -3  11   2      385.79      455.68     37.07 o 
  -2  11   2      109.31       96.07     17.23 o 
  -1  11   2      104.46       91.90     17.27 o 
   0  11   2       63.06       56.08     13.19 o 
   1  11   2      408.78      398.37     34.77 o 
   2  11   2       20.19       28.99     18.90 o 
   3  11   2       19.28        4.59     12.60 o 
   4  11   2       63.78       64.56     14.42 o 
   5  11   2        0.06        3.25      6.22 o 
   6  11   2      247.81      245.20     39.20 o 
   7  11   2       90.45      107.33     26.54 o 
   8  11   2        0.82       14.61     12.44 o 
  -8  12   2      288.41      352.66     50.80 o 
  -7  12   2       94.43      137.37     31.76 o 
  -6  12   2       86.85       88.32     17.15 o 
  -5  12   2        0.21      -10.33     14.88 o 
  -4  12   2       14.95        6.94      8.92 o 
  -3  12   2       66.94       57.81     30.19 o 
  -2  12   2       49.24       42.01     13.12 o 
  -1  12   2       41.31       41.28     13.62 o 
   0  12   2     1011.09     1036.77     60.51 o 
   1  12   2        0.07      -11.17     11.17 o 
   2  12   2      141.15      183.24     37.47 o 
   3  12   2      124.99      107.36     23.53 o 
   4  12   2      404.51      454.67     39.74 o 
   5  12   2      116.04      148.61     28.02 o 
   6  12   2       38.39        9.10     12.77 o 
   7  12   2       42.98       23.23     13.26 o 
   8  12   2      127.32      187.82     35.92 o 
  -7  13   2        5.64       13.73     13.32 o 
  -6  13   2        4.67       10.98     14.19 o 
  -5  13   2       41.53       22.47     22.99 o 
  -4  13   2      283.19      281.60     32.26 o 
  -3  13   2      131.21      143.71     23.91 o 
  -2  13   2      141.65      111.56     21.15 o 
  -1  13   2        0.99       -8.82      9.49 o 
   0  13   2       24.20        1.62     22.98 o 
   1  13   2        7.36       -2.70      9.10 o 
   2  13   2       43.44        8.15     14.50 o 
   3  13   2       25.69       18.83      9.89 o 
   4  13   2        2.93        7.55      8.37 o 
   5  13   2       79.88       57.64     24.66 o 
   6  13   2       23.53       27.80     17.03 o 
   7  13   2        0.61       11.77     15.34 o 
  -6  14   2        2.36        5.73      8.67 o 
  -5  14   2       71.84       69.53     17.65 o 
  -4  14   2       19.55       22.22     13.02 o 
  -3  14   2       58.66       60.68     15.98 o 
  -2  14   2       28.59       16.29     16.96 o 
  -1  14   2      183.33      207.06     29.00 o 
   0  14   2       30.95       43.55     13.17 o 
   1  14   2      286.19      279.09     34.21 o 
   2  14   2       97.85       82.40     25.77 o 
   3  14   2      132.31      154.39     25.43 o 
   4  14   2      248.22      287.61     34.21 o 
   5  14   2       73.57       62.63     24.51 o 
  -3  15   2       28.66        7.13     12.66 o 
  -2  15   2        0.46        3.69     31.82 o 
  -1  15   2      116.09      104.28     22.56 o 
   0  15   2      114.64      115.77     24.08 o 
   1  15   2       50.50       72.92     19.14 o 
   2  15   2        0.85        7.48      9.81 o 
   3  15   2        4.67       -0.25     20.52 o 
 -13   0   3      228.29      382.53     48.96 o 
 -11   0   3      106.35       83.97     22.00 o 
  -9   0   3       43.85       32.17     12.63 o 
  -7   0   3      536.25      560.19     40.73 o 
  -5   0   3     4896.51     5279.44    103.48 o 
  -3   0   3      503.49      591.12     14.02 o 
  -1   0   3      834.76      824.19     16.91 o 
   1   0   3     5107.21     4867.52     41.92 o 
   3   0   3     1256.71     1180.31     27.15 o 
   5   0   3      394.43      379.38     17.76 o 
   7   0   3      575.59      559.84     21.68 o 
   9   0   3       14.34       39.22     12.90 o 
  11   0   3      154.94      148.80     28.62 o 
  13   0   3      124.09      112.07     28.24 o 
 -13   1   3       15.81        7.57     14.57 o 
 -12   1   3      134.25      140.98     24.27 o 
 -11   1   3        0.75        5.27      6.29 o 
 -10   1   3       22.58       23.23      7.91 o 
  -9   1   3     1260.06     1309.60     50.13 o 
  -8   1   3      405.15      389.40     25.75 o 
  -6   1   3      214.78      246.18     10.86 o 
  -5   1   3      150.41      148.89      6.44 o 
  -4   1   3     6439.91     6570.07     35.88 o 
  -3   1   3    10621.99    10607.12     54.16 o 
  -2   1   3        0.02       -0.07      1.58 o 
  -1   1   3     9176.53     8562.34     79.81 o 
   0   1   3        4.85        4.74      2.90 o 
   1   1   3    19270.53    19021.38    119.09 o 
   2   1   3     3517.41     3667.65     27.09 o 
   3   1   3       37.03       47.80      3.93 o 
   4   1   3      160.98      148.04      7.23 o 
   5   1   3       48.21       56.06      4.16 o 
   6   1   3       83.46       76.24      4.99 o 
   7   1   3       10.13       18.70      2.25 o 
   8   1   3       51.86       43.70      9.75 o 
   9   1   3      494.50      505.15     31.87 o 
  10   1   3       99.41       89.56     15.26 o 
  11   1   3        1.32        0.09      7.76 o 
  12   1   3        3.36       -9.45     12.67 o 
  13   1   3       22.86        7.49      9.53 o 
 -13   2   3      155.67      163.37     33.81 o 
 -12   2   3       88.00       98.19     25.72 o 
 -11   2   3      246.35      254.93     36.65 o 
 -10   2   3      797.62      821.98     60.92 o 
  -9   2   3       22.77       21.36      8.34 o 
  -8   2   3        3.93        6.64      5.73 o 
  -7   2   3     3270.87     3261.24     95.29 o 
  -6   2   3     1231.97     1189.50     21.42 o 
  -5   2   3     1747.90     1772.65     24.21 o 
  -4   2   3       14.55        3.82      1.63 o 
  -3   2   3     1226.20     1280.22     19.65 o 
  -2   2   3      892.69      941.26     24.03 o 
  -1   2   3     1864.72     1719.34     45.78 o 
   0   2   3    10806.63    11029.05    113.77 o 
   1   2   3      713.20      755.20     30.11 o 
   2   2   3    28241.21    27583.95    104.06 o 
   3   2   3        3.43        2.23      1.54 o 
   4   2   3     2109.77     2085.37     25.76 o 
   5   2   3      269.54      268.83     10.92 o 
   6   2   3     1815.01     1818.34     28.67 o 
   7   2   3        4.13        2.74      2.14 o 
   8   2   3      382.98      349.30     18.43 o 
   9   2   3      380.92      428.52     42.37 o 
  10   2   3        2.74       -5.16     11.50 o 
  11   2   3        0.89       -2.63      9.10 o 
  12   2   3      338.52      372.77     46.91 o 
  13   2   3        2.64        5.21     11.64 o 
 -13   3   3      315.80      425.45     52.83 o 
 -12   3   3       21.94       27.43     16.94 o 
 -11   3   3      614.20      665.92     59.23 o 
 -10   3   3        2.60       -7.01      9.69 o 
  -9   3   3      177.19      145.85     22.13 o 
  -8   3   3     2254.15     2233.78     42.69 o 
  -7   3   3      538.07      498.52     13.58 o 
  -6   3   3      904.39     1083.96     39.88 o 
  -5   3   3      269.01      283.34     11.27 o 
  -4   3   3       69.17       60.54      5.31 o 
  -3   3   3       96.91      239.27     12.18 o 
  -2   3   3      776.33      704.26     20.08 o 
  -1   3   3     1106.33     1138.50     30.49 o 
   0   3   3        0.16       23.84      6.17 o 
   1   3   3     1330.80     1286.42     47.24 o 
   2   3   3       67.23       43.37      5.16 o 
   3   3   3     1833.91     1944.70     33.07 o 
   4   3   3     2518.57     2549.09     32.90 o 
   5   3   3       65.40       73.66      5.44 o 
   6   3   3      113.23      133.10      7.42 o 
   7   3   3        1.71        1.25      2.06 o 
   8   3   3       95.15      106.52      7.97 o 
   9   3   3      226.40      256.31     17.25 o 
  10   3   3       61.72       89.26     22.44 o 
  11   3   3        0.51       15.16     15.36 o 
  12   3   3       58.61       71.88     21.99 o 
 -13   4   3      228.02      256.86     41.75 o 
 -12   4   3        7.16        7.61     11.73 o 
 -11   4   3      135.66      156.01     29.88 o 
 -10   4   3      116.06      103.97     22.75 o 
  -9   4   3      443.74      414.37     32.28 o 
  -8   4   3     1501.57     1483.02     25.91 o 
  -7   4   3       11.09        4.82      2.78 o 
  -6   4   3      296.23      294.75     13.04 o 
  -5   4   3     1762.03     1736.21     31.40 o 
  -4   4   3      410.37      383.10     20.37 o 
  -3   4   3     3107.91     3048.51     40.84 o 
  -2   4   3      124.83      125.49      8.39 o 
  -1   4   3     2502.75     2400.52     50.89 o 
   0   4   3       84.39       64.54      8.64 o 
   1   4   3     2254.19     2206.41     48.75 o 
   2   4   3    11907.18    12191.11     82.39 o 
   3   4   3      784.27      916.61     26.20 o 
   4   4   3      205.27      203.65     10.62 o 
   5   4   3      159.55      181.25     10.05 o 
   6   4   3        3.33        0.33      2.09 o 
   7   4   3      263.86      266.99     11.98 o 
   8   4   3      130.28      118.31     10.04 o 
   9   4   3       42.56       61.08     18.58 o 
  10   4   3        0.00       -4.63     12.67 o 
  11   4   3      246.57      276.09     40.07 o 
  12   4   3       65.27       82.25     26.29 o 
 -13   5   3        0.18       12.54     15.09 o 
 -12   5   3       13.62        9.00     13.83 o 
 -11   5   3        5.82       -1.51      9.92 o 
 -10   5   3       39.55       47.83     17.67 o 
  -9   5   3      870.54      839.38     23.48 o 
  -8   5   3       60.42       65.84      6.98 o 
  -7   5   3     1469.92     1495.04     32.57 o 
  -6   5   3       75.52       85.81      9.15 o 
  -5   5   3      235.02      215.02     12.23 o 
  -4   5   3       11.65       19.41      3.92 o 
  -3   5   3      251.92      243.28     18.37 o 
  -2   5   3      356.44      365.23     15.84 o 
  -1   5   3       23.69       15.33      5.93 o 
   0   5   3     1331.27     1317.80     42.10 o 
   1   5   3      218.97      211.74     14.06 o 
   2   5   3     2207.05     2369.67     40.70 o 
   3   5   3      229.38      262.34     16.07 o 
   4   5   3      760.58      822.39     27.79 o 
   5   5   3      601.52      621.66     20.57 o 
   6   5   3      125.48      114.94     10.28 o 
   7   5   3       54.82       56.91      6.76 o 
   8   5   3      676.39      665.66     20.17 o 
   9   5   3       10.84        9.72      4.81 o 
  10   5   3       86.37       79.87     22.49 o 
  11   5   3        6.23       -5.32     11.94 o 
  12   5   3      267.92      261.20     42.22 o 
 -12   6   3        2.36        5.55     11.03 o 
 -11   6   3      251.04      256.64     39.18 o 
 -10   6   3      273.90      258.12     37.07 o 
  -9   6   3      182.06      178.82     18.36 o 
  -8   6   3      244.92      275.86     15.11 o 
  -7   6   3      145.00      121.59     11.65 o 
  -6   6   3     4077.97     4025.59     67.83 o 
  -5   6   3     1664.38     1554.56     77.44 o 
  -4   6   3        5.78        5.89      3.76 o 
  -3   6   3      808.86      878.45     30.90 o 
  -2   6   3     3665.02     3889.22     64.96 o 
  -1   6   3     1750.33     1749.69     62.11 o 
   0   6   3     1455.99     1667.67     52.35 o 
   1   6   3       64.63       56.06     18.05 o 
   2   6   3     1167.31     1118.61     35.64 o 
   3   6   3      659.91      824.94     30.99 o 
   4   6   3      951.47      886.88     39.87 o 
   5   6   3       47.40       10.85     15.78 o 
   6   6   3      678.86      690.83     35.62 o 
   7   6   3      124.14      146.97     16.74 o 
   8   6   3      221.77      202.08     12.63 o 
   9   6   3      115.58      150.82     15.98 o 
  10   6   3      115.70      129.52     28.15 o 
  11   6   3        6.70       -7.92     12.88 o 
  12   6   3      680.22      709.32     68.84 o 
 -12   7   3       19.27       43.60     19.71 o 
 -11   7   3       65.33       58.71     25.31 o 
 -10   7   3       33.90       57.29     17.28 o 
  -9   7   3      189.66      204.55     21.01 o 
  -8   7   3      136.66      131.20     22.89 o 
  -7   7   3       37.15       20.83      7.42 o 
  -6   7   3       14.94       16.09      5.83 o 
  -5   7   3      110.02       94.22     11.04 o 
  -4   7   3       51.58       52.28      8.30 o 
  -3   7   3      270.17      190.84     17.02 o 
  -2   7   3      562.14      578.83     58.84 o 
  -1   7   3      719.50      858.46     59.72 o 
   0   7   3      443.65      442.47     28.86 o 
   1   7   3     2373.56     2428.60     67.68 o 
   2   7   3       17.33       32.04      6.95 o 
   3   7   3      154.55      161.88     14.77 o 
   4   7   3       68.71       93.10     11.31 o 
   5   7   3      195.13      197.53     39.47 o 
   6   7   3        1.38       -1.09     13.03 o 
   7   7   3       62.11       54.01     14.50 o 
   8   7   3      190.83      193.95     23.59 o 
   9   7   3       39.32       27.66      9.04 o 
  10   7   3      583.60      617.74     59.31 o 
  11   7   3       94.47      132.42     28.73 o 
 -11   8   3       36.01       70.23     25.27 o 
 -10   8   3      232.84      257.82     38.19 o 
  -9   8   3       21.98       16.80      8.32 o 
  -8   8   3      210.79      186.94     29.88 o 
  -7   8   3     1060.32     1092.59     49.84 o 
  -6   8   3      750.39      748.22     32.77 o 
  -5   8   3       47.31       47.28      9.01 o 
  -4   8   3        9.56       22.70      7.13 o 
  -3   8   3      292.52      270.77     24.31 o 
  -2   8   3      851.23      768.02     40.72 o 
  -1   8   3      444.59      399.91     29.30 o 
   0   8   3        0.00        3.10      6.39 o 
   1   8   3     1337.40     1245.49     51.86 o 
   2   8   3      262.75      240.11     23.11 o 
   3   8   3      616.22      522.20     39.16 o 
   4   8   3        5.13        3.73      6.05 o 
   5   8   3      226.07      251.31     33.90 o 
   6   8   3      296.93      300.56     36.61 o 
   7   8   3      106.00      116.11     23.97 o 
   8   8   3      960.39     1000.88     64.68 o 
   9   8   3       55.93       52.99     20.03 o 
  10   8   3        2.28       21.32     15.82 o 
  11   8   3      170.64      170.07     34.35 o 
 -11   9   3       50.55       23.72     16.95 o 
 -10   9   3       45.95       35.31     16.68 o 
  -9   9   3       24.75        8.07      7.31 o 
  -8   9   3      132.97      107.14     24.52 o 
  -7   9   3        0.48        6.10      8.21 o 
  -6   9   3      584.12      556.80     36.67 o 
  -5   9   3      102.41       91.54     14.98 o 
  -4   9   3     1635.11     1664.18     71.16 o 
  -3   9   3      392.04      377.57     30.79 o 
  -2   9   3       95.57       81.03     14.20 o 
  -1   9   3       72.79       74.33     17.65 o 
   0   9   3      478.91      520.90     35.64 o 
   1   9   3       33.49       16.37     11.46 o 
   2   9   3       55.13       51.31     12.06 o 
   3   9   3     1162.35     1154.51     53.55 o 
   4   9   3      356.26      352.01     29.85 o 
   5   9   3       51.15       47.30     15.28 o 
   6   9   3      360.56      328.23     41.04 o 
   7   9   3        0.27        2.59      8.43 o 
   8   9   3       57.35       60.49     18.23 o 
   9   9   3       55.00       48.89     19.04 o 
  10   9   3       98.10      106.97     25.98 o 
 -10  10   3       35.04       31.31     16.10 o 
  -9  10   3      102.96      106.82     24.33 o 
  -8  10   3       42.94       47.99     17.65 o 
  -7  10   3       74.07       57.81     20.68 o 
  -6  10   3     1361.16     1379.93     62.02 o 
  -5  10   3       17.91        8.56     10.49 o 
  -4  10   3      525.22      451.01     35.31 o 
  -3  10   3       81.26       86.44     16.64 o 
  -2  10   3     1877.36     1880.16     72.73 o 
  -1  10   3       69.01       63.48     15.27 o 
   0  10   3      750.65      767.07     58.68 o 
   1  10   3      987.22      938.04     50.75 o 
   2  10   3       51.43       20.26      7.51 o 
   3  10   3      112.91      106.80     17.35 o 
   4  10   3      301.12      268.73     32.98 o 
   5  10   3       19.07       -5.98     12.55 o 
   6  10   3      512.65      684.64     62.65 o 
   7  10   3        1.15       -0.91     10.26 o 
   8  10   3      376.31      419.62     48.23 o 
  10  10   3       58.42       75.53     23.93 o 
  -9  11   3      106.26      191.06     35.38 o 
  -8  11   3       11.93       -3.34     10.52 o 
  -7  11   3      182.70      182.58     34.85 o 
  -6  11   3        0.19       13.84      8.98 o 
  -5  11   3      208.04      208.71     25.89 o 
  -4  11   3      214.28      207.61     25.53 o 
  -3  11   3       33.89       46.04     13.41 o 
  -2  11   3      188.19      190.96     39.02 o 
  -1  11   3      445.82      485.32     38.41 o 
   0  11   3       28.69       25.29     12.06 o 
   1  11   3      218.28      227.47     28.23 o 
   2  11   3       48.48       63.90     15.88 o 
   3  11   3      223.08      176.72     24.10 o 
   4  11   3      478.88      476.49     55.77 o 
   5  11   3      110.99      143.67     30.12 o 
   6  11   3      145.90       91.09     24.11 o 
   7  11   3       22.29        4.13     13.16 o 
   8  11   3       22.08       34.10     16.70 o 
  -8  12   3       27.22       67.84     25.27 o 
  -7  12   3      292.47      251.06     43.07 o 
  -6  12   3      167.79      155.88     34.24 o 
  -5  12   3       31.65       42.69     13.70 o 
  -4  12   3      167.69      198.77     25.78 o 
  -3  12   3      146.58      141.40     22.59 o 
  -2  12   3       75.09       70.75     16.03 o 
  -1  12   3        1.82        0.01      7.63 o 
   0  12   3        8.45       -3.84     10.93 o 
   1  12   3     1042.49     1084.81     60.19 o 
   2  12   3      123.67      155.28     23.11 o 
   3  12   3        0.07       11.19      8.44 o 
   4  12   3       31.83       32.02     14.87 o 
   5  12   3      120.74      124.65     31.23 o 
   6  12   3        2.49       -5.75     11.71 o 
   7  12   3      232.28      375.55     51.91 o 
   8  12   3       27.52       -5.49     11.53 o 
  -7  13   3       11.58       23.37     16.50 o 
  -6  13   3        9.82       33.28     16.65 o 
  -5  13   3        6.90        0.84      8.95 o 
  -4  13   3       53.35       62.51     32.00 o 
  -3  13   3        0.98        6.04      8.18 o 
  -2  13   3       31.27       40.14     13.45 o 
  -1  13   3      358.48      367.42     37.28 o 
   0  13   3       60.68       52.85     16.17 o 
   1  13   3       21.76        7.32     18.24 o 
   2  13   3        6.48        7.82      9.06 o 
   3  13   3       30.23       26.68     10.41 o 
   4  13   3        3.98        5.37     13.55 o 
   5  13   3       10.74       32.41     23.29 o 
   6  13   3        1.94       33.21     18.77 o 
   7  13   3        4.63      -20.65     20.65 o 
  -6  14   3        9.23      -15.35     15.35 o 
  -5  14   3        0.81       -2.21     14.20 o 
  -4  14   3      158.39      198.43     27.80 o 
  -3  14   3       16.53       11.43      9.97 o 
  -2  14   3      295.65      354.72     37.76 o 
  -1  14   3       40.86       48.05     14.49 o 
   0  14   3      164.09      151.07     24.56 o 
   1  14   3       63.99       84.64     18.32 o 
   2  14   3       35.38       36.73     13.33 o 
   3  14   3       51.26       37.70     12.62 o 
   4  14   3        5.23       -5.28     11.47 o 
   5  14   3      280.17      305.99     51.00 o 
  -3  15   3      136.08      217.52     31.01 o 
  -2  15   3        9.90       23.87     10.81 o 
  -1  15   3      157.26      209.97     34.54 o 
   0  15   3       89.10      147.93     65.31 o 
   1  15   3        1.15      -11.83     11.83 o 
   2  15   3        0.01      -18.85     18.85 o 
   3  15   3       56.84      108.00     33.07 o 
 -12   0   4       50.06       66.83     21.80 o 
 -10   0   4       24.53       16.85     11.64 o 
  -8   0   4      491.37      496.70     41.10 o 
  -6   0   4      630.12      625.09     39.74 o 
  -4   0   4    10435.95    10926.80     61.22 o 
  -2   0   4     4693.78     4436.47     32.20 o 
   2   0   4       29.89       43.33      5.42 o 
   4   0   4     1235.19     1242.85     25.18 o 
   6   0   4     1216.45     1231.61     25.38 o 
   8   0   4     5154.99     5179.28    134.04 o 
  10   0   4       89.17       89.98     21.03 o 
  12   0   4       28.60       46.88     19.02 o 
 -13   1   4        3.22      -12.96     12.96 o 
 -12   1   4       12.11       18.87     11.65 o 
 -11   1   4      238.01      251.85     25.61 o 
 -10   1   4       35.16       26.68      7.82 o 
  -9   1   4      500.81      489.02     30.77 o 
  -8   1   4      501.85      530.72     34.18 o 
  -7   1   4      285.77      241.14     34.47 o 
  -6   1   4      172.78      163.96      5.44 o 
  -5   1   4       39.56       35.78      2.84 o 
  -4   1   4     1925.31     1893.71     22.65 o 
  -3   1   4     2117.42     1899.63     21.05 o 
  -2   1   4    18855.64    18147.66    102.81 o 
  -1   1   4     2751.82     2808.20     49.20 o 
   0   1   4    35836.19    36117.89    176.27 o 
   1   1   4    16067.67    16015.99    118.52 o 
   2   1   4     2466.18     2436.27     23.41 o 
   3   1   4      135.24      150.49      6.85 o 
   4   1   4      152.77      146.67      7.47 o 
   5   1   4       45.86       37.80      4.86 o 
   6   1   4        1.41        2.06      1.99 o 
   7   1   4      997.94     1010.04     20.25 o 
   8   1   4       31.22       27.81      3.37 o 
   9   1   4       52.46       41.09     16.53 o 
  10   1   4      459.36      484.22     33.36 o 
  11   1   4        0.22       -8.41      8.76 o 
  12   1   4        6.18      -14.91     14.91 o 
  13   1   4        5.29      -17.00     17.00 o 
 -13   2   4       14.66       12.24     13.47 o 
 -12   2   4        4.90        6.00      8.58 o 
 -11   2   4      115.49       92.92     23.28 o 
 -10   2   4       37.17       34.86     14.55 o 
  -9   2   4      828.76      831.56     40.39 o 
  -8   2   4        1.25       -2.13      5.71 o 
  -7   2   4     3301.80     3240.28     33.90 o 
  -6   2   4      407.17      367.69     10.80 o 
  -5   2   4     2606.09     2721.93     30.49 o 
  -4   2   4        7.03        5.04      1.93 o 
  -3   2   4     2960.09     3011.88     35.45 o 
  -2   2   4     2204.14     2128.90     36.61 o 
  -1   2   4     3536.08     3605.74     68.63 o 
   0   2   4    21162.39    21211.08    164.86 o 
   1   2   4     9829.58    10079.12    114.05 o 
   2   2   4      143.48      143.12      9.48 o 
   3   2   4      518.79      487.26     14.27 o 
   4   2   4      206.61      226.53      8.19 o 
   5   2   4     3767.69     3653.02     41.11 o 
   6   2   4       12.77       10.05      3.18 o 
   7   2   4       74.60       69.74      9.58 o 
   8   2   4       31.44       30.09      3.87 o 
   9   2   4      734.75      705.21     32.82 o 
  10   2   4        0.03        0.67      8.94 o 
  11   2   4       37.20       26.22     13.15 o 
  12   2   4        4.64        8.23     15.13 o 
 -13   3   4      343.67      470.10     55.31 o 
 -12   3   4       32.96       51.19     19.05 o 
 -11   3   4      436.22      440.71     48.21 o 
 -10   3   4     1039.22     1044.32     69.65 o 
  -9   3   4      132.11      106.56     22.62 o 
  -8   3   4       37.09       29.33      4.35 o 
  -7   3   4        1.08       -0.26      1.88 o 
  -6   3   4      285.76      274.41     11.25 o 
  -5   3   4     1036.40     1142.66     22.98 o 
  -4   3   4      135.31      140.43      7.99 o 
  -3   3   4      588.90      599.68     18.81 o 
  -2   3   4      468.01      456.14     16.40 o 
  -1   3   4     6475.98     6249.67    106.17 o 
   0   3   4     2358.83     2190.66     62.77 o 
   1   3   4       71.82       69.05     11.85 o 
   2   3   4      450.47      389.91     15.19 o 
   3   3   4      184.52      207.53     11.17 o 
   4   3   4       33.54       28.24      4.62 o 
   5   3   4     1635.33     1812.34     26.50 o 
   6   3   4       62.88       59.18      5.09 o 
   7   3   4      116.20      114.67      9.90 o 
   8   3   4       89.03       95.34      8.48 o 
   9   3   4        5.54        4.64     11.37 o 
  10   3   4        0.24        6.91      9.46 o 
  11   3   4        6.29       16.85     13.94 o 
  12   3   4       43.15       61.76     22.13 o 
 -13   4   4       47.86       59.12     21.74 o 
 -12   4   4        1.72        5.41     13.63 o 
 -11   4   4        0.69        0.59     10.57 o 
 -10   4   4      169.22      193.96     30.99 o 
  -9   4   4      316.11      302.35     18.16 o 
  -8   4   4      120.18      172.67      9.47 o 
  -7   4   4     1006.22     1004.10     24.08 o 
  -6   4   4      193.06      185.38     10.54 o 
  -5   4   4       18.35       18.92      3.78 o 
  -4   4   4     2047.18     2182.67     41.41 o 
  -3   4   4      240.62      254.94     14.13 o 
  -2   4   4     2703.19     2664.64     51.01 o 
  -1   4   4     1361.35     1266.78     54.94 o 
   0   4   4     1430.25     1372.64     56.56 o 
   1   4   4      125.88      117.11     15.64 o 
   2   4   4      200.19      238.88     13.57 o 
   3   4   4     6075.20     6439.94     70.18 o 
   4   4   4      512.74      537.22     26.22 o 
   5   4   4       59.16       55.84      5.77 o 
   6   4   4        0.58        2.88      2.45 o 
   7   4   4      163.72      168.57      9.98 o 
   8   4   4       52.68       57.39      7.66 o 
   9   4   4       70.39       56.27      7.89 o 
  10   4   4      556.47      620.11     56.12 o 
  11   4   4       16.15       30.07     17.00 o 
  12   4   4      153.83      231.37     39.16 o 
 -13   5   4        0.71      -14.43     14.43 o 
 -12   5   4       32.12       57.43     21.97 o 
 -11   5   4      478.61      488.76     52.29 o 
 -10   5   4       67.60       39.35     15.07 o 
  -9   5   4      122.19      123.54      8.40 o 
  -8   5   4       43.84       36.75      5.37 o 
  -7   5   4      916.27      926.42     32.64 o 
  -6   5   4      106.13       95.10      9.71 o 
  -5   5   4      657.98      647.82     21.26 o 
  -4   5   4      286.70      278.68     16.68 o 
  -3   5   4     1125.19     1167.19     28.42 o 
  -2   5   4       12.83        6.07      2.66 o 
  -1   5   4        2.45       -1.69      4.10 o 
   0   5   4     3467.94     3626.01     70.01 o 
   1   5   4      211.15      267.85     15.65 o 
   2   5   4      266.76      288.08     16.76 o 
   3   5   4      160.24      176.62     13.02 o 
   4   5   4      793.08      806.87     27.83 o 
   5   5   4      719.53      756.33     22.89 o 
   6   5   4      137.31      153.43     11.85 o 
   7   5   4        4.84        1.78      2.82 o 
   8   5   4       98.36       89.43      7.74 o 
   9   5   4       52.23       53.90      9.08 o 
  10   5   4       19.72       37.03     16.03 o 
  11   5   4       93.97      126.69     28.37 o 
  12   5   4        0.29       12.35     12.57 o 
 -12   6   4        0.47       -3.05     12.17 o 
 -11   6   4       11.44       24.61     15.69 o 
 -10   6   4        0.49        0.62     10.40 o 
  -9   6   4      226.82      257.75     22.39 o 
  -8   6   4      471.98      480.88     27.87 o 
  -7   6   4        0.60        1.71      3.74 o 
  -6   6   4      108.90       94.62     10.72 o 
  -5   6   4     1553.48     1571.59     54.97 o 
  -4   6   4       49.83       25.79     15.75 o 
  -3   6   4       47.82       39.20     16.13 o 
  -2   6   4      602.15      563.58     24.81 o 
  -1   6   4     2328.37     2383.01     61.99 o 
   0   6   4      616.85      664.05     32.95 o 
   1   6   4      145.18       87.47     12.34 o 
   2   6   4     5281.94     5743.55     81.03 o 
   3   6   4     1004.38     1067.45     44.17 o 
   4   6   4       15.04        5.30      6.06 o 
   5   6   4     2036.97     1984.89     61.18 o 
   6   6   4       27.04       13.23     10.81 o 
   7   6   4      126.33      118.14     20.71 o 
   8   6   4      391.90      404.20     23.63 o 
   9   6   4      368.17      407.51     63.50 o 
  10   6   4      205.81      204.32     34.12 o 
  11   6   4      137.55      126.07     34.52 o 
  12   6   4        0.23      -14.79     14.79 o 
 -12   7   4      286.86      262.26     40.77 o 
 -11   7   4      515.16      509.29     54.50 o 
 -10   7   4       25.76       42.39     17.88 o 
  -9   7   4        0.96       -5.73     12.42 o 
  -8   7   4       35.11       30.06      6.30 o 
  -7   7   4     1402.76     1418.89     66.08 o 
  -6   7   4     1966.16     1935.81     63.29 o 
  -5   7   4      685.08      746.24     44.48 o 
  -4   7   4      274.02      212.18     28.81 o 
  -3   7   4     1991.74     2077.70     51.25 o 
  -2   7   4      121.55      124.42     12.74 o 
  -1   7   4      390.09      373.56     26.60 o 
   0   7   4       80.99       97.96     14.61 o 
   1   7   4       15.30        4.75      6.30 o 
   2   7   4      458.12      540.58     27.02 o 
   3   7   4      244.39      234.16     37.19 o 
   4   7   4        0.64       -4.21      7.65 o 
   5   7   4       56.15       50.82     15.20 o 
   6   7   4       46.55       37.68     14.28 o 
   7   7   4      641.67      587.06     48.45 o 
   8   7   4        2.99        5.11      7.88 o 
   9   7   4       23.17       16.40     12.36 o 
  10   7   4      114.24      107.46     25.87 o 
  11   7   4       25.65       22.21     15.06 o 
 -11   8   4       72.03       60.72     18.99 o 
 -10   8   4      288.14      300.68     26.54 o 
  -9   8   4       32.05       38.00     10.51 o 
  -8   8   4       50.52       33.97     12.78 o 
  -7   8   4      299.76      305.78     26.79 o 
  -6   8   4       80.47       72.69     13.49 o 
  -5   8   4     2378.77     2231.04     68.96 o 
  -4   8   4      213.81      234.61     42.14 o 
  -3   8   4       39.90       41.02     10.03 o 
  -2   8   4        4.31        0.33      5.25 o 
  -1   8   4       64.36       64.73     12.60 o 
   0   8   4      338.66      387.96     29.86 o 
   1   8   4        7.03        4.24      5.00 o 
   2   8   4      580.66      563.65     35.18 o 
   3   8   4       11.25        8.53      6.09 o 
   4   8   4      424.51      451.08     46.04 o 
   5   8   4       20.66       31.11     13.38 o 
   6   8   4      523.18      477.24     47.77 o 
   7   8   4       54.63       85.00     21.67 o 
   8   8   4       55.25       75.77     19.15 o 
   9   8   4      134.53      104.31     24.91 o 
  10   8   4        0.77      -15.53     15.53 o 
  11   8   4        2.34       12.62     10.93 o 
 -11   9   4        4.99       23.23     15.84 o 
 -10   9   4        0.09       -2.85      8.51 o 
  -9   9   4      252.37      344.96     42.97 o 
  -8   9   4       25.66       18.93      9.99 o 
  -7   9   4       89.87       65.33     19.64 o 
  -6   9   4     1118.32      986.14     73.85 o 
  -5   9   4      147.87      128.39     18.36 o 
  -4   9   4      910.12      810.66     44.49 o 
  -3   9   4      157.98      165.88     20.58 o 
  -2   9   4       33.43       26.74      9.04 o 
  -1   9   4      168.43      151.67     19.65 o 
   0   9   4        1.74        5.95      7.32 o 
   1   9   4       24.62       10.58      9.36 o 
   2   9   4       62.56       69.77     13.39 o 
   3   9   4      117.98      162.44     20.52 o 
   4   9   4       91.43       75.11     20.75 o 
   5   9   4        3.14       -3.08      7.95 o 
   6   9   4      157.66      157.26     29.54 o 
   7   9   4        4.61       -0.58     11.55 o 
   8   9   4        0.39      -14.12     14.12 o 
   9   9   4       10.80       44.43     16.80 o 
  10   9   4        5.47      -16.72     16.72 o 
 -10  10   4      224.04      276.93     40.97 o 
  -9  10   4       46.32       59.52     18.93 o 
  -8  10   4       96.67       95.43     25.02 o 
  -7  10   4        2.03       -2.49     11.45 o 
  -6  10   4      270.24      257.33     40.90 o 
  -5  10   4        3.03        8.38      7.50 o 
  -4  10   4     1195.46     1148.52     55.77 o 
  -3  10   4      205.23      209.87     26.13 o 
  -2  10   4      161.16      173.48     29.22 o 
  -1  10   4      805.95      781.44     46.16 o 
   0  10   4       11.86       -3.08      8.41 o 
   1  10   4     1609.70     1520.51     64.28 o 
   2  10   4      627.83      641.22     42.17 o 
   3  10   4      229.68      193.62     23.57 o 
   4  10   4        3.18       -8.25     11.98 o 
   5  10   4      575.03      620.24     60.53 o 
   6  10   4        5.28        6.38      9.07 o 
   7  10   4        7.35        4.23      9.73 o 
   8  10   4      128.08      131.52     29.10 o 
   9  10   4      158.43      169.01     31.90 o 
  -9  11   4      132.63      183.11     34.46 o 
  -8  11   4      272.18      332.85     47.52 o 
  -7  11   4      355.78      364.42     49.56 o 
  -6  11   4      142.94      143.75     31.74 o 
  -5  11   4       30.48       39.97     13.12 o 
  -4  11   4      201.92      174.87     23.29 o 
  -3  11   4        2.01      -14.31     20.91 o 
  -2  11   4       18.07        3.94      7.38 o 
  -1  11   4        8.43        0.67      7.55 o 
   0  11   4      589.56      608.03     42.92 o 
   1  11   4      340.87      354.37     35.14 o 
   2  11   4      821.12      784.82     49.17 o 
   3  11   4      390.61      336.64     32.51 o 
   4  11   4      409.47      340.86     48.00 o 
   5  11   4       76.89       86.93     24.81 o 
   6  11   4       98.43      105.19     25.89 o 
   7  11   4       98.48       70.48     22.71 o 
   8  11   4       20.87       61.12     19.51 o 
  -8  12   4       85.90      102.87     29.48 o 
  -7  12   4        0.48      -17.10     17.10 o 
  -6  12   4      126.35      122.36     30.34 o 
  -5  12   4        2.76       14.21     13.11 o 
  -4  12   4       53.39      205.39    147.90 o 
  -3  12   4       55.81       40.57     17.47 o 
  -2  12   4       72.09       53.45     23.66 o 
  -1  12   4      111.54       71.40     16.66 o 
   0  12   4      693.81      715.19     49.13 o 
   1  12   4       48.42       48.95     13.91 o 
   2  12   4       57.73       83.91     17.58 o 
   3  12   4       27.25       16.81     12.34 o 
   4  12   4      288.53      273.54     45.47 o 
   5  12   4        9.16       -0.80     11.89 o 
   6  12   4       85.97       96.00     26.27 o 
   7  12   4        2.11      -19.39     19.39 o 
   8  12   4       34.44       38.43     16.62 o 
  -7  13   4        0.04       12.85     12.00 o 
  -6  13   4      109.34      124.94     31.48 o 
  -5  13   4      156.52      150.90     35.22 o 
  -4  13   4      359.97      431.26     52.12 o 
  -3  13   4       69.65       59.14     15.36 o 
  -2  13   4        0.05      -12.09     28.30 o 
  -1  13   4      196.78      202.38     27.31 o 
   0  13   4      227.24      242.02     30.45 o 
   1  13   4        0.12        0.89      6.60 o 
   2  13   4       70.87       86.18     19.01 o 
   3  13   4      138.89      150.24     35.22 o 
   4  13   4        0.30      -17.60     17.60 o 
   5  13   4      222.01      217.29     42.15 o 
   6  13   4      225.82      332.42     52.11 o 
  -6  14   4       88.10       53.32     22.80 o 
  -5  14   4       37.60       96.53     31.13 o 
  -4  14   4      137.51      146.33     37.00 o 
  -3  14   4      896.74     1075.35     94.93 o 
  -2  14   4        8.52       14.67     13.80 o 
  -1  14   4       13.74       17.63     12.30 o 
   0  14   4      246.77      202.34     28.80 o 
   1  14   4      361.73      431.08     41.54 o 
   2  14   4        0.07       -0.35     13.52 o 
   3  14   4      130.56      184.64     38.87 o 
   4  14   4        0.97        3.47     12.40 o 
   5  14   4      198.95      236.99     44.92 o 
  -3  15   4       26.34       39.76     22.19 o 
  -2  15   4       51.23       26.19     18.45 o 
  -1  15   4       22.16       31.03     18.69 o 
   0  15   4       74.90       31.11     21.09 o 
   1  15   4      241.31      271.49     50.65 o 
   2  15   4       15.71       21.21     19.47 o 
   3  15   4        6.30      -19.77     22.98 o 
 -13   0   5      230.42      302.68     43.46 o 
 -11   0   5        0.93       -9.37     11.90 o 
  -9   0   5       55.19       28.03     12.01 o 
  -7   0   5      238.90      262.97     19.87 o 
  -5   0   5    12869.74    14117.74     78.84 o 
  -3   0   5    16704.48    15620.60     71.55 o 
  -1   0   5     6670.92     7193.37     45.83 o 
   1   0   5     6768.21     6479.57     39.43 o 
   3   0   5       29.77       24.07      4.41 o 
   5   0   5      187.94      148.30      9.01 o 
   7   0   5      181.30      180.26     12.26 o 
   9   0   5     1822.48     1829.83     84.91 o 
  11   0   5      154.90      145.68     28.26 o 
 -13   1   5        0.08        5.96     11.80 o 
 -12   1   5       67.27       72.71     29.10 o 
 -11   1   5       45.01       68.80     13.83 o 
 -10   1   5       82.37       90.68     14.59 o 
  -9   1   5     1188.10     1217.55     48.27 o 
  -8   1   5      381.72      356.66     24.62 o 
  -7   1   5       22.87       19.28      3.44 o 
  -6   1   5       44.90       41.87      9.70 o 
  -5   1   5     1946.91     2072.23     23.24 o 
  -4   1   5     3260.42     3341.08     30.49 o 
  -3   1   5      441.54      446.50      9.79 o 
  -2   1   5     4511.90     4518.43     36.59 o 
  -1   1   5       82.43       82.94      9.73 o 
   0   1   5      825.71      781.45     28.68 o 
   1   1   5       75.91       83.37      5.64 o 
   2   1   5       33.20       29.46      3.35 o 
   3   1   5      554.91      525.79     12.94 o 
   4   1   5      322.16      324.77     11.28 o 
   5   1   5      301.99      291.71     11.61 o 
   6   1   5      328.78      326.52     13.18 o 
   7   1   5       20.49       14.17      2.72 o 
   8   1   5     1081.80     1058.47     22.69 o 
   9   1   5      239.58      237.19     15.79 o 
  10   1   5       18.31        9.33     14.05 o 
  11   1   5       73.23       53.03     20.14 o 
  12   1   5        0.21       -5.21     10.00 o 
 -13   2   5      307.56      262.89     41.31 o 
 -12   2   5        7.85       -1.90      8.26 o 
 -11   2   5        1.82        8.82     13.67 o 
 -10   2   5       22.84       14.21     11.50 o 
  -9   2   5       28.70       19.82      8.04 o 
  -8   2   5      392.54      384.73     16.03 o 
  -7   2   5      173.97      184.37      5.96 o 
  -6   2   5      181.28      240.27      9.31 o 
  -5   2   5        8.42        5.02      1.88 o 
  -4   2   5      308.12      420.53     12.67 o 
  -3   2   5      415.74      383.89     13.01 o 
  -2   2   5    10572.43    10575.71     84.30 o 
  -1   2   5     6256.31     6265.94     94.81 o 
   0   2   5     4532.36     4611.39     81.14 o 
   1   2   5     6508.56     6513.97     96.00 o 
   2   2   5     7281.47     7179.47     69.20 o 
   3   2   5      212.73      211.20     10.77 o 
   4   2   5      515.03      542.52     14.53 o 
   5   2   5       46.15       42.93      5.12 o 
   6   2   5      483.85      437.34     15.52 o 
   7   2   5       51.05       42.33      5.64 o 
   8   2   5       52.83       38.50      4.24 o 
   9   2   5      634.44      615.05     21.74 o 
  10   2   5       40.69       72.38     20.85 o 
  11   2   5        0.33       -0.71      8.82 o 
  12   2   5        0.18       -3.16      8.07 o 
 -13   3   5        9.15        6.84     10.16 o 
 -12   3   5      341.69      379.50     47.47 o 
 -11   3   5      364.21      396.78     45.76 o 
 -10   3   5     1625.93     1597.63     85.51 o 
  -9   3   5      157.22      133.85     27.61 o 
  -8   3   5      589.35      617.53     19.44 o 
  -7   3   5      678.40      637.60     17.12 o 
  -6   3   5       70.96       71.73      5.91 o 
  -5   3   5     1873.15     1991.06     30.80 o 
  -4   3   5        5.85        7.43      2.31 o 
  -3   3   5     1871.01     1876.20     33.88 o 
  -2   3   5      571.14      582.32     18.79 o 
  -1   3   5     2585.67     2401.44     67.52 o 
   0   3   5    21112.12    20804.09    198.78 o 
   1   3   5     2979.78     2936.69     50.70 o 
   2   3   5       30.71       26.57      4.53 o 
   3   3   5      186.43      167.64      8.75 o 
   4   3   5      872.23      984.12     21.49 o 
   5   3   5     1037.94     1110.48     21.25 o 
   6   3   5       37.73       38.79      5.29 o 
   7   3   5      120.05      103.66      9.59 o 
   8   3   5       62.25       70.26      7.93 o 
   9   3   5      263.45      271.52     38.70 o 
  10   3   5       22.84       27.38     14.28 o 
  11   3   5       66.66       71.04     22.28 o 
  12   3   5       10.89       15.24     14.59 o 
 -13   4   5        6.55       10.91     13.99 o 
 -12   4   5       97.34       90.14     24.79 o 
 -11   4   5       68.29      111.51     25.77 o 
 -10   4   5       13.33        9.97      9.59 o 
  -9   4   5       92.24       80.55      6.33 o 
  -8   4   5      222.37      237.26     11.55 o 
  -7   4   5        1.04        0.25      3.61 o 
  -6   4   5      146.28      156.40     11.25 o 
  -5   4   5      151.89      119.12      8.57 o 
  -4   4   5      249.92      236.37     13.82 o 
  -3   4   5     1717.73     1618.13     36.04 o 
  -2   4   5       35.30       47.77      6.46 o 
  -1   4   5      112.99      146.83     19.20 o 
   0   4   5      476.88      473.75     34.26 o 
   1   4   5     1368.42     1459.07     40.48 o 
   2   4   5     4324.77     4523.43     59.83 o 
   3   4   5    10755.96    10972.41     93.03 o 
   4   4   5       21.03       20.57      4.96 o 
   5   4   5      793.40      714.85     21.84 o 
   6   4   5       42.72       49.46      9.23 o 
   7   4   5      841.52      754.18     27.69 o 
   8   4   5        0.85        1.85      3.42 o 
   9   4   5      192.10      196.05     15.74 o 
  10   4   5       61.97       68.37     20.39 o 
  11   4   5        1.73        7.34     11.09 o 
  12   4   5       50.92      106.58     25.65 o 
 -13   5   5       19.44       24.63     16.65 o 
 -12   5   5      221.99      261.19     40.49 o 
 -11   5   5       48.78       49.00     19.01 o 
 -10   5   5      237.09      308.01     39.38 o 
  -9   5   5      467.82      466.64     16.96 o 
  -8   5   5        0.10        1.66      3.17 o 
  -7   5   5      754.62      781.52     27.34 o 
  -6   5   5      530.63      491.60     22.08 o 
  -5   5   5     2534.44     2514.18     42.26 o 
  -4   5   5        1.61        1.15      2.61 o 
  -3   5   5       48.17       65.52      8.26 o 
  -2   5   5      292.63      297.47     17.20 o 
  -1   5   5      175.83      220.17     25.76 o 
   0   5   5      552.90      561.26     40.86 o 
   1   5   5      558.38      639.26     30.00 o 
   2   5   5     1136.63     1268.82     35.22 o 
   3   5   5       50.70       52.35     10.31 o 
   4   5   5       86.44      107.05     10.33 o 
   5   5   5       38.33       39.33      5.52 o 
   6   5   5      180.91      205.35     23.01 o 
   7   5   5       16.66       13.67      4.14 o 
   8   5   5       18.70       14.78      4.63 o 
   9   5   5       68.53       48.73      9.33 o 
  10   5   5       38.14       28.24     14.30 o 
  11   5   5       51.95       55.51     18.71 o 
  12   5   5       17.77       26.17     18.98 o 
 -12   6   5        0.10      -15.15     15.15 o 
 -11   6   5      150.55      277.16     39.95 o 
 -10   6   5      195.17      226.86     24.41 o 
  -9   6   5        1.79       -3.05      6.56 o 
  -8   6   5       17.51       10.67      3.79 o 
  -7   6   5        6.77       -0.39      3.91 o 
  -6   6   5     4374.31     4547.56     89.74 o 
  -5   6   5      571.40      614.31     46.95 o 
  -4   6   5       31.88       19.44     18.95 o 
  -3   6   5        2.51        4.88      3.08 o 
  -2   6   5     2199.64     2279.23     65.15 o 
  -1   6   5        8.89        5.61      5.75 o 
   0   6   5      319.89      355.92     36.14 o 
   1   6   5     1100.31     1262.77     66.41 o 
   2   6   5     1564.26     1525.56     53.31 o 
   3   6   5      826.23      937.50     68.89 o 
   4   6   5      636.75      739.26    187.35 o 
   5   6   5      125.01      120.26     15.78 o 
   6   6   5      427.31      436.82     29.70 o 
   7   6   5      308.88      261.42     22.39 o 
   8   6   5       87.02       92.93     14.17 o 
   9   6   5       25.47       29.51      8.90 o 
  10   6   5      350.61      366.92     45.31 o 
  11   6   5        6.65       23.97     14.20 o 
 -12   7   5      106.10      137.45     29.88 o 
 -11   7   5       20.29        6.40     11.72 o 
 -10   7   5        5.05        5.80      6.52 o 
  -9   7   5        4.20       -4.56      6.44 o 
  -8   7   5        8.04       17.60     10.13 o 
  -7   7   5      216.14      241.34     22.74 o 
  -6   7   5     1337.75     1278.28     51.62 o 
  -5   7   5      489.33      492.06     49.95 o 
  -4   7   5      243.95      225.53     21.68 o 
  -3   7   5      595.59      547.84     33.36 o 
  -2   7   5     1104.00     1098.16     42.31 o 
  -1   7   5      660.16      666.86     35.53 o 
   0   7   5       51.55       60.67     11.25 o 
   1   7   5      140.74      129.06     23.59 o 
   2   7   5      963.90     1134.64     49.67 o 
   3   7   5       28.50       35.64     10.14 o 
   4   7   5      125.83      119.64     22.66 o 
   5   7   5        0.00        0.68      7.16 o 
   6   7   5        9.01        6.52      9.58 o 
   7   7   5       40.84       48.98     16.50 o 
   8   7   5        0.07        7.18      6.75 o 
   9   7   5       12.70        0.58     10.23 o 
  10   7   5      145.89      135.00     30.06 o 
  11   7   5        0.47        8.00     12.13 o 
 -11   8   5       85.82      106.57     26.15 o 
 -10   8   5      285.09      285.43     26.51 o 
  -9   8   5        0.23        1.13      6.81 o 
  -8   8   5      294.12      243.84     34.79 o 
  -7   8   5      582.49      588.18     54.50 o 
  -6   8   5        0.57        0.05     10.43 o 
  -5   8   5      747.41      715.32     60.04 o 
  -4   8   5     2237.37     2243.19    104.89 o 
  -3   8   5      590.71      569.78     35.14 o 
  -2   8   5       86.82      126.14     17.31 o 
  -1   8   5      822.94      760.84     40.48 o 
   0   8   5       21.45       22.20      8.32 o 
   1   8   5       10.37       21.47      8.05 o 
   2   8   5       23.04       18.23     10.71 o 
   3   8   5      394.28      418.02     44.70 o 
   4   8   5        1.87       -5.04      9.75 o 
   5   8   5      134.37      165.75     28.13 o 
   6   8   5        6.71       20.49     11.93 o 
   7   8   5       78.83      115.56     23.76 o 
   8   8   5       47.74       50.84     16.60 o 
   9   8   5      178.25      152.51     29.70 o 
  10   8   5       66.85       84.09     24.10 o 
 -11   9   5       33.70       66.75     22.70 o 
 -10   9   5        0.18        0.69      9.05 o 
  -9   9   5        0.91       -2.63      7.98 o 
  -8   9   5      540.71      528.17     54.47 o 
  -7   9   5       31.40        1.32     10.11 o 
  -6   9   5     1140.74     1112.51     79.37 o 
  -5   9   5      402.58      406.50     47.63 o 
  -4   9   5      188.21      159.84     30.96 o 
  -3   9   5        8.30        7.44      6.43 o 
  -2   9   5       77.52       73.11     14.14 o 
  -1   9   5        3.71        2.38      6.83 o 
   0   9   5      532.56      506.59     35.38 o 
   1   9   5      193.41      203.09     57.00 o 
   2   9   5      135.62       90.90     23.58 o 
   3   9   5        1.71       -3.89     12.28 o 
   4   9   5      372.41      344.73     43.47 o 
   5   9   5      240.71      229.25     36.49 o 
   6   9   5      332.83      271.40     38.53 o 
   7   9   5       58.27       22.60     13.56 o 
   8   9   5       21.53       22.84     13.07 o 
   9   9   5        1.29       18.15     14.46 o 
  10   9   5       74.41       86.72     23.70 o 
 -10  10   5       72.89       96.41     24.71 o 
  -9  10   5       14.20       13.42     11.81 o 
  -8  10   5       14.12        1.64      8.15 o 
  -7  10   5        2.13       10.84     11.08 o 
  -6  10   5       11.15       30.09     16.82 o 
  -5  10   5        4.40        3.97      9.85 o 
  -4  10   5      321.28      253.94     40.60 o 
  -3  10   5        0.28        5.65      8.28 o 
  -2  10   5     1207.47     1154.84     70.60 o 
  -1  10   5      902.93     1003.66     52.58 o 
   0  10   5      322.37      349.26     31.19 o 
   1  10   5     1148.01     1211.85     57.65 o 
   2  10   5     2200.88     2112.14    112.14 o 
   3  10   5      517.61      550.09     57.25 o 
   4  10   5       63.24       90.81     25.05 o 
   5  10   5        0.11        8.45     11.30 o 
   6  10   5      465.73      446.23     52.26 o 
   7  10   5       36.39       39.46     17.32 o 
   8  10   5      193.93      154.44     30.32 o 
   9  10   5        0.00        0.67      9.58 o 
  -9  11   5       16.39       17.78     13.43 o 
  -8  11   5       42.89       28.54     14.21 o 
  -7  11   5      221.93      254.65     41.74 o 
  -6  11   5        3.32       -5.89     14.77 o 
  -5  11   5        0.67       -6.67     13.56 o 
  -4  11   5      184.98      173.77     35.03 o 
  -3  11   5       48.64       53.36     14.80 o 
  -2  11   5      201.54      214.50     26.23 o 
  -1  11   5      445.82      418.15     35.75 o 
   0  11   5     1029.49      995.46     55.22 o 
   1  11   5       55.39       32.81     13.39 o 
   2  11   5       26.90       38.06     18.63 o 
   3  11   5      313.93      305.37     45.72 o 
   4  11   5        0.15       -4.66     13.98 o 
   5  11   5      320.06      315.43     47.35 o 
   6  11   5       11.61       12.65     14.41 o 
   7  11   5       35.16       35.06     16.30 o 
   8  11   5        0.00       -4.71     10.21 o 
  -8  12   5       12.69       14.38     14.81 o 
  -7  12   5      317.19      389.26     54.18 o 
  -6  12   5       52.32       78.72     26.26 o 
  -5  12   5        8.40       25.24     15.61 o 
  -4  12   5      351.29      374.36     52.23 o 
  -3  12   5      375.08      332.27     49.45 o 
  -2  12   5      139.38      156.23     23.60 o 
  -1  12   5        8.21        3.13      7.01 o 
   0  12   5      327.36      358.26     34.81 o 
   1  12   5      129.07      191.41     37.64 o 
   2  12   5       73.94       75.61     25.12 o 
   3  12   5        2.70        0.30     10.76 o 
   4  12   5       34.90        7.09     13.50 o 
   5  12   5      296.25      292.09     46.81 o 
   6  12   5        0.02       12.61     13.93 o 
   7  12   5      272.01      341.57     50.13 o 
  -7  13   5       46.09       21.33     17.46 o 
  -6  13   5      114.35       70.17     24.69 o 
  -5  13   5        0.28        2.83     15.22 o 
  -4  13   5        3.01      -17.16     17.16 o 
  -3  13   5      217.33      214.57     42.36 o 
  -2  13   5        5.77      -12.23     18.90 o 
  -1  13   5       70.89       73.05     25.80 o 
   0  13   5       10.27       -3.14     16.43 o 
   1  13   5        1.98       25.72     17.69 o 
   2  13   5       11.14       33.66     17.90 o 
   3  13   5        8.72       92.94     30.43 o 
   4  13   5      295.03      417.56     57.88 o 
   5  13   5       27.67        7.27     13.75 o 
   6  13   5        0.10       10.33     12.12 o 
  -6  14   5       64.73      122.00     34.94 o 
  -5  14   5        2.73       29.28     19.98 o 
  -4  14   5        0.63       22.31     17.33 o 
  -3  14   5       79.30      103.42     29.92 o 
  -2  14   5      327.19      321.99     52.85 o 
  -1  14   5       33.53       35.40     15.80 o 
   0  14   5       26.73       12.89     11.79 o 
   1  14   5        1.37        8.08     12.88 o 
   2  14   5       87.14       99.59     29.89 o 
   3  14   5        2.23       -3.63     11.49 o 
   4  14   5       17.91       21.58     16.64 o 
   5  14   5       56.49       68.00     26.63 o 
  -3  15   5      160.89      142.92     37.58 o 
  -2  15   5      231.32      281.74     54.09 o 
  -1  15   5        0.31        0.48     12.65 o 
   0  15   5        0.62       -1.14     12.63 o 
   1  15   5       21.84       62.32     28.06 o 
   2  15   5        3.48        0.19     11.00 o 
 -12   0   6       27.84       39.26     17.20 o 
 -10   0   6        0.49       -1.04     11.26 o 
  -8   0   6      633.48      688.57     47.41 o 
  -6   0   6     7296.27     7671.50     73.88 o 
  -4   0   6     5558.71     5466.54     48.01 o 
  -2   0   6      600.16      566.52     12.69 o 
   2   0   6     1896.51     2075.27     30.25 o 
   4   0   6      903.24      885.77     21.11 o 
   6   0   6     2016.47     1974.10     36.03 o 
   8   0   6       50.99       49.34      6.36 o 
  10   0   6     1460.01     1405.64     80.12 o 
  12   0   6        2.77      -18.45     18.45 o 
 -13   1   6      195.57      232.05     38.56 o 
 -12   1   6       41.44       37.90     11.83 o 
 -11   1   6       82.58       76.04     36.80 o 
 -10   1   6      412.14      408.13     29.75 o 
  -9   1   6       88.99       76.18     12.81 o 
  -8   1   6       63.55       59.93      6.55 o 
  -7   1   6      459.77      517.08     11.09 o 
  -6   1   6     2160.06     2146.17     30.21 o 
  -5   1   6       48.64       27.20      3.78 o 
  -4   1   6     3221.98     3254.01     34.44 o 
  -3   1   6     8586.99     8658.91     45.75 o 
  -2   1   6     2586.42     2621.79     33.02 o 
  -1   1   6     3845.09     3925.28     67.70 o 
   0   1   6      192.25      172.60     14.61 o 
   1   1   6     2515.68     2486.57     31.18 o 
   2   1   6      632.61      661.56     17.21 o 
   3   1   6       69.22       64.63      4.79 o 
   4   1   6     2409.53     2385.03     31.19 o 
   5   1   6       16.35       26.74      4.05 o 
   6   1   6      304.79      304.73     13.08 o 
   7   1   6      980.99      982.88     19.32 o 
   8   1   6      248.31      240.36      9.60 o 
   9   1   6     1235.13     1180.63     21.32 o 
  10   1   6        0.00        1.04      7.45 o 
  11   1   6        1.87      -12.31     12.31 o 
  12   1   6       26.67       23.05     15.87 o 
 -13   2   6       31.30        2.68     16.59 o 
 -12   2   6        1.59       18.24     12.82 o 
 -11   2   6      393.31      396.76     44.73 o 
 -10   2   6      649.99      569.98     50.68 o 
  -9   2   6      421.80      387.19     17.70 o 
  -8   2   6        6.66        9.74      2.95 o 
  -7   2   6       10.23       13.77      3.17 o 
  -6   2   6      140.90      151.80      7.80 o 
  -5   2   6     2165.44     2202.94     45.90 o 
  -4   2   6     1203.53     1201.39     33.07 o 
  -3   2   6       11.40        3.25      2.81 o 
  -2   2   6        9.19       12.99      3.69 o 
  -1   2   6     8461.47     8347.89    113.54 o 
   0   2   6      697.73      667.08     32.54 o 
   1   2   6     1189.33     1038.86     27.69 o 
   2   2   6      354.70      407.58     15.71 o 
   3   2   6        5.32       16.63      3.13 o 
   4   2   6     1389.46     1447.56     29.47 o 
   5   2   6     1157.00     1150.84     28.40 o 
   6   2   6      276.60      254.71     12.27 o 
   7   2   6      108.02       96.55     13.46 o 
   8   2   6       16.29       25.01      4.98 o 
   9   2   6      899.89      882.88     21.22 o 
  10   2   6       45.31       27.32     15.16 o 
  11   2   6       62.36       87.37     22.88 o 
  12   2   6       36.88       62.14     21.99 o 
 -13   3   6       22.18       31.67     20.11 o 
 -12   3   6        0.04       28.57     15.00 o 
 -11   3   6      114.56      124.28     25.78 o 
 -10   3   6        4.88       33.67     15.22 o 
  -9   3   6     1572.55     1507.99     41.71 o 
  -8   3   6     1398.69     1477.68     25.54 o 
  -7   3   6       19.85       12.14      3.68 o 
  -6   3   6      239.11      540.31     54.97 o 
  -5   3   6      348.75      359.26     13.41 o 
  -4   3   6       14.87        3.05      1.99 o 
  -3   3   6     1575.74     1596.89     38.82 o 
  -2   3   6     1148.22     1152.62     32.77 o 
  -1   3   6     1830.83     1902.93     61.99 o 
   0   3   6     1920.43     1963.27     62.99 o 
   1   3   6     1086.20     1062.55     31.49 o 
   2   3   6     2720.07     2699.73     49.97 o 
   3   3   6     2609.49     2719.23     59.01 o 
   4   3   6     1254.61     1359.33     26.00 o 
   5   3   6      575.39      545.16     15.34 o 
   6   3   6        4.12        6.93      3.19 o 
   7   3   6       20.71       14.00      4.28 o 
   8   3   6      523.78      510.11     21.75 o 
   9   3   6      403.77      386.10     21.51 o 
  10   3   6        8.88       36.83     14.22 o 
  11   3   6       49.74       26.63     13.74 o 
  12   3   6       93.93       81.60     24.75 o 
 -13   4   6        0.52       10.33      8.11 o 
 -12   4   6       38.16       11.44      9.52 o 
 -11   4   6        1.41       24.81     15.34 o 
 -10   4   6      224.01      205.18     15.88 o 
  -9   4   6      148.84      134.93      8.17 o 
  -8   4   6      343.95      334.48     14.28 o 
  -7   4   6        1.58        1.37      3.52 o 
  -6   4   6       82.37       77.71      7.09 o 
  -5   4   6       10.90        8.51      3.00 o 
  -4   4   6      959.08      975.59     28.53 o 
  -3   4   6      192.74      199.59     12.91 o 
  -2   4   6     1430.51     1500.62     34.96 o 
  -1   4   6        4.82        5.90      7.00 o 
   0   4   6     1178.39     1086.18     52.13 o 
   1   4   6        5.85        4.44      3.32 o 
   2   4   6        1.21        4.01      3.95 o 
   3   4   6      251.33      303.55     15.86 o 
   4   4   6      889.07      867.19     22.73 o 
   5   4   6      210.43      220.58     11.84 o 
   6   4   6      571.66      561.50     19.15 o 
   7   4   6      456.78      437.24     21.92 o 
   8   4   6      527.81      543.54     24.34 o 
   9   4   6      137.71      137.44     14.41 o 
  10   4   6       14.85        6.83      9.83 o 
  11   4   6       68.62       42.02     18.12 o 
  12   4   6      120.46      150.88     31.80 o 
 -13   5   6       76.01       88.92     27.60 o 
 -12   5   6       10.76       18.93     13.96 o 
 -11   5   6      201.93      189.22     33.26 o 
 -10   5   6       35.19       35.57      7.99 o 
  -9   5   6      684.37      723.22     21.84 o 
  -8   5   6      227.64      207.77     12.40 o 
  -7   5   6     1953.45     1985.57     39.02 o 
  -6   5   6      559.72      555.72     26.18 o 
  -5   5   6       51.49       44.07      5.74 o 
  -4   5   6      124.06      144.19     12.26 o 
  -3   5   6     2704.69     2939.21     81.86 o 
  -2   5   6     1192.90     1339.86     36.77 o 
  -1   5   6      138.53      214.35     26.35 o 
   0   5   6      223.57      239.95     27.48 o 
   1   5   6       57.68       56.10      9.17 o 
   2   5   6       55.63       63.67     14.60 o 
   3   5   6      900.34      868.96     37.75 o 
   4   5   6        8.00        3.41      2.99 o 
   5   5   6        0.78        0.18      5.16 o 
   6   5   6      271.80      270.69     18.16 o 
   7   5   6       47.57       37.29      9.10 o 
   8   5   6      162.48      143.68     13.64 o 
   9   5   6       67.34       58.68     11.95 o 
  10   5   6        0.35       16.48     14.53 o 
  11   5   6        0.88      -14.96     14.96 o 
 -12   6   6        2.69       -0.50     11.56 o 
 -11   6   6       52.60       73.38     22.05 o 
 -10   6   6      195.59      208.37     20.37 o 
  -9   6   6       78.90      129.91     16.70 o 
  -8   6   6      116.92      101.40      9.62 o 
  -7   6   6      184.29      179.16     18.18 o 
  -6   6   6      556.82      557.18     31.67 o 
  -5   6   6       66.61       46.42     16.70 o 
  -4   6   6      198.11      224.64     20.18 o 
  -3   6   6      242.94      247.28     21.11 o 
  -2   6   6      420.84      384.54     25.80 o 
  -1   6   6     1571.08     1558.05     74.99 o 
   0   6   6       13.47       71.95     17.84 o 
   1   6   6      737.04      684.74     49.81 o 
   2   6   6      397.28      469.74     30.06 o 
   3   6   6       46.14      230.07     62.05 o 
   4   6   6        3.16        3.66      5.66 o 
   5   6   6      914.14      896.84     42.82 o 
   6   6   6        4.46       38.65      9.74 o 
   7   6   6       37.57       37.47      8.11 o 
   8   6   6      184.34      189.57     20.07 o 
   9   6   6      130.49      155.18     28.64 o 
  10   6   6       45.86       38.26     18.07 o 
  11   6   6        0.04      -12.00     14.03 o 
 -12   7   6      150.01      145.59     30.90 o 
 -11   7   6      119.08      188.00     34.03 o 
 -10   7   6      155.80      156.07     25.98 o 
  -9   7   6        2.92       -0.89      6.47 o 
  -8   7   6        0.61        9.46      6.62 o 
  -7   7   6      560.34      551.51     49.96 o 
  -6   7   6      510.64      598.01     51.98 o 
  -5   7   6      517.67      561.05     34.40 o 
  -4   7   6      353.34      395.09     28.69 o 
  -3   7   6     1370.62     1334.87     51.97 o 
  -2   7   6      219.50      191.41     16.37 o 
  -1   7   6        1.10        8.84     11.97 o 
   0   7   6      135.80      100.39     20.95 o 
   1   7   6        6.89        6.87      4.46 o 
   2   7   6      342.13      323.76     25.08 o 
   3   7   6      315.67      277.95     23.36 o 
   4   7   6       19.72       18.36      6.80 o 
   5   7   6      341.08      362.92     26.32 o 
   6   7   6      526.77      455.39     29.48 o 
   7   7   6       24.90       25.48      7.10 o 
   8   7   6        0.90        3.83      5.78 o 
   9   7   6        5.19       -9.80     13.01 o 
  10   7   6       52.90       53.76     17.79 o 
  11   7   6        3.17        9.89     14.63 o 
 -11   8   6        3.70        0.43     13.51 o 
 -10   8   6       97.13      118.51     17.80 o 
  -9   8   6       61.67       61.93     13.72 o 
  -8   8   6       43.27       39.35     13.43 o 
  -7   8   6        2.57       -1.32      8.06 o 
  -6   8   6        2.74       -3.64      7.90 o 
  -5   8   6     1038.50     1127.82     75.53 o 
  -4   8   6      850.81      865.89     66.64 o 
  -3   8   6       57.04       72.57     20.25 o 
  -2   8   6      149.07      152.90     28.79 o 
  -1   8   6      121.57      141.58     27.04 o 
   0   8   6      116.76       93.68     22.19 o 
   1   8   6        1.64      -14.06     14.06 o 
   2   8   6      783.91      729.95     59.95 o 
   3   8   6        1.51        6.46      9.44 o 
   4   8   6      765.74      767.68     62.00 o 
   5   8   6       40.77       25.58     14.30 o 
   6   8   6       76.04       67.21     19.82 o 
   7   8   6       25.42       40.36     16.69 o 
   8   8   6      223.20      243.03     24.95 o 
   9   8   6        6.40       23.51     15.37 o 
  10   8   6       25.26       60.82     22.19 o 
 -11   9   6      267.54      275.71     41.18 o 
 -10   9   6       54.63       50.60     19.90 o 
  -9   9   6       68.96       99.61     24.51 o 
  -8   9   6      122.18      101.42     24.68 o 
  -7   9   6       56.50       78.77     22.64 o 
  -6   9   6      237.45      222.90     36.06 o 
  -5   9   6       70.43       68.72     19.92 o 
  -4   9   6      404.33      442.91     49.79 o 
  -3   9   6      342.85      356.71     44.87 o 
  -2   9   6       25.91       -1.44     12.01 o 
  -1   9   6      133.74      109.16     26.01 o 
   0   9   6        0.12        6.67      9.46 o 
   1   9   6      161.41      131.41     27.42 o 
   2   9   6      273.48      347.45     44.38 o 
   3   9   6      159.16      237.14     37.41 o 
   4   9   6       10.62       -1.18      8.90 o 
   5   9   6      855.71      840.84     68.51 o 
   6   9   6       21.19       49.91     20.88 o 
   7   9   6       57.60       34.95     13.98 o 
   8   9   6       16.35       27.44     14.13 o 
   9   9   6       27.69       20.97     15.54 o 
  10   9   6        4.75       -2.87     11.03 o 
 -10  10   6        6.81       12.66     14.70 o 
  -9  10   6       38.07       41.45     16.37 o 
  -8  10   6        7.32        4.22      8.76 o 
  -7  10   6        0.94      -12.62     12.62 o 
  -6  10   6        0.28       23.17     17.09 o 
  -5  10   6      161.11      209.21     37.41 o 
  -4  10   6     1039.39     1083.12     82.21 o 
  -3  10   6       19.58       29.49     13.68 o 
  -2  10   6      228.13      209.25     35.92 o 
  -1  10   6      523.50      483.53     55.09 o 
   0  10   6       16.90        0.49     10.82 o 
   1  10   6     1261.62     1157.81     84.39 o 
   2  10   6       82.93       25.82     17.10 o 
   3  10   6       95.80       81.46     24.31 o 
   4  10   6       33.44       53.59     18.56 o 
   5  10   6       20.96       25.18     15.78 o 
   6  10   6       10.74       10.18     10.67 o 
   7  10   6       50.99       42.42     17.55 o 
   8  10   6       35.52        3.24      8.50 o 
   9  10   6       58.23       55.90     20.66 o 
  -9  11   6        5.91      -12.40     12.40 o 
  -8  11   6        1.19        9.26     11.56 o 
  -7  11   6      266.64      289.29     44.98 o 
  -6  11   6       71.21       39.99     19.11 o 
  -5  11   6       99.12       86.72     24.75 o 
  -4  11   6        0.08       -2.80     12.96 o 
  -3  11   6        4.06       -8.60     13.71 o 
  -2  11   6        4.24       -0.34     10.13 o 
  -1  11   6       23.10       24.50     14.58 o 
   0  11   6      123.26       73.60     25.38 o 
   1  11   6        4.56       24.91     16.77 o 
   2  11   6      191.42      145.51     32.42 o 
   3  11   6      112.46      200.79     37.62 o 
   4  11   6      106.96       51.90     19.33 o 
   5  11   6      437.87      515.96     59.94 o 
   6  11   6       21.97       13.60     10.35 o 
   7  11   6        4.19       -0.55      9.29 o 
   8  11   6       80.64       93.24     25.62 o 
  -8  12   6       31.61       43.73     17.05 o 
  -7  12   6      112.59      122.71     31.51 o 
  -6  12   6       50.72       25.38     12.66 o 
  -5  12   6       15.43       -8.80     16.99 o 
  -4  12   6        8.40        3.93     13.15 o 
  -3  12   6       25.53       40.71     18.98 o 
  -2  12   6      137.01      155.56     36.19 o 
  -1  12   6       16.11       16.31     12.79 o 
   0  12   6      572.02      633.80     68.99 o 
   1  12   6       48.12       39.94     21.48 o 
   2  12   6      128.19      114.72     29.77 o 
   3  12   6      605.08      617.77     67.84 o 
   4  12   6       27.60       28.39     16.73 o 
   5  12   6       18.60       12.62     11.32 o 
   6  12   6      551.58      545.96     63.91 o 
   7  12   6      112.15       99.18     27.81 o 
  -7  13   6      367.79      428.84     59.98 o 
  -6  13   6       41.11       63.94     23.90 o 
  -5  13   6      468.06      594.94     70.17 o 
  -4  13   6       28.07       53.80     22.68 o 
  -3  13   6       17.26       21.25     16.40 o 
  -2  13   6      308.55      336.87     53.17 o 
  -1  13   6        3.08       28.68     16.52 o 
   0  13   6       80.77       85.34     27.51 o 
   1  13   6      595.37      724.01     76.85 o 
   2  13   6        3.42       10.44     16.81 o 
   3  13   6        2.17       -0.33     13.45 o 
   4  13   6      167.74      202.61     40.28 o 
   5  13   6      143.63      113.11     31.76 o 
   6  13   6       38.61       52.43     23.55 o 
  -5  14   6      164.53      258.54     48.48 o 
  -4  14   6       46.09       24.65     17.07 o 
  -3  14   6        4.59      -17.77     17.77 o 
  -2  14   6        1.24      -16.18     16.18 o 
  -1  14   6       77.56       34.43     21.59 o 
   0  14   6      101.82      144.58     36.98 o 
   1  14   6      104.86       99.76     30.37 o 
   2  14   6        0.06       -5.41     13.16 o 
   3  14   6       13.90       -3.53     12.72 o 
   4  14   6       83.74       48.90     24.56 o 
  -3  15   6       50.12       85.85     28.64 o 
  -2  15   6      116.09      117.12     34.17 o 
  -1  15   6       41.80       54.34     24.77 o 
   0  15   6        3.25      -13.12     15.23 o 
   1  15   6      240.52      281.12     52.09 o 
   2  15   6        7.64       -2.34     14.00 o 
 -13   0   7        0.85       21.48     16.06 o 
 -11   0   7        6.42      -11.88     11.88 o 
  -9   0   7      149.53      194.41     27.75 o 
  -7   0   7     4617.87     4720.15     70.54 o 
  -5   0   7     7986.28     7939.16     64.68 o 
  -3   0   7     1873.33     1988.90     27.02 o 
   1   0   7        8.73        5.38      1.93 o 
   3   0   7     2259.25     2437.28     32.87 o 
   5   0   7      110.30       94.37      9.21 o 
   7   0   7     4178.50     4292.26     66.28 o 
   9   0   7      203.27      190.53     14.08 o 
  11   0   7      192.87      172.62     31.09 o 
 -13   1   7      433.99      562.85     58.68 o 
 -12   1   7       87.04      103.79     17.98 o 
 -11   1   7       13.77        6.33      6.42 o 
 -10   1   7      749.04      770.59     58.79 o 
  -9   1   7      405.86      362.25     26.22 o 
  -8   1   7       67.84       64.00      4.33 o 
  -7   1   7      677.37      653.29     15.52 o 
  -6   1   7      226.13      203.79     10.05 o 
  -5   1   7      197.05      241.79     11.11 o 
  -4   1   7        0.72        2.61      1.92 o 
  -3   1   7        5.31        2.99      1.79 o 
  -2   1   7      873.39      842.93     22.05 o 
  -1   1   7      836.88      798.17     15.17 o 
   0   1   7     1473.10     1481.69     45.70 o 
   1   1   7      104.26      105.70      5.20 o 
   2   1   7     2286.41     2309.39     28.89 o 
   3   1   7      253.40      271.41     11.37 o 
   4   1   7      642.68      647.66     16.67 o 
   5   1   7      914.26      925.91     21.67 o 
   6   1   7       47.24       54.96      5.15 o 
   7   1   7       22.36       18.65      3.94 o 
   8   1   7       29.35       34.89      4.11 o 
   9   1   7      495.03      480.34     15.74 o 
  10   1   7       78.50       97.93     22.57 o 
  11   1   7       51.14       52.23     17.89 o 
  12   1   7        6.82       13.66     13.07 o 
 -13   2   7       91.15      106.69     26.76 o 
 -12   2   7       38.38       60.49     19.65 o 
 -11   2   7       74.54       38.00     15.83 o 
 -10   2   7        1.51        3.39     10.26 o 
  -9   2   7       62.97       51.28      7.52 o 
  -8   2   7       45.36       52.49      5.48 o 
  -7   2   7      285.36      298.86     11.00 o 
  -6   2   7       53.79       52.29      5.88 o 
  -5   2   7       14.97       12.76      2.87 o 
  -4   2   7     3453.71     3647.62     38.64 o 
  -3   2   7     2200.15     2168.76     32.25 o 
  -2   2   7     2547.60     2531.01     44.93 o 
  -1   2   7      123.04      163.57     17.18 o 
   0   2   7        2.08       -0.88      4.37 o 
   1   2   7      493.31      510.86     20.29 o 
   2   2   7    11072.71    10754.53     75.26 o 
   3   2   7      326.65      302.60     10.92 o 
   4   2   7      747.19      804.05     22.48 o 
   5   2   7      166.05      167.95     11.19 o 
   6   2   7     1744.33     1737.24     32.74 o 
   7   2   7      226.45      207.23     16.41 o 
   8   2   7      184.67      182.33     10.19 o 
   9   2   7        2.11        2.03      6.65 o 
  10   2   7      772.61      808.19     62.15 o 
  11   2   7       34.10       33.84     15.54 o 
  12   2   7       29.91       17.32     14.35 o 
 -13   3   7        6.08        1.16     10.74 o 
 -12   3   7       31.60       48.98     17.73 o 
 -11   3   7      229.04      249.24     36.79 o 
 -10   3   7       13.69       15.20      7.76 o 
  -9   3   7      307.25      296.07      9.53 o 
  -8   3   7       46.26       45.61      4.84 o 
  -7   3   7       21.66       18.75      4.16 o 
  -6   3   7      335.13      321.49     13.16 o 
  -5   3   7     1662.23     1755.23     30.17 o 
  -4   3   7      463.73      367.61     15.40 o 
  -3   3   7        6.52       -0.56      3.54 o 
  -2   3   7      717.57      664.55     25.87 o 
  -1   3   7     1687.95     1810.27     62.91 o 
   0   3   7      122.13      111.64     16.31 o 
   1   3   7        2.21        6.64      3.79 o 
   2   3   7      971.34     1079.22     43.72 o 
   3   3   7       16.96        6.98      2.86 o 
   4   3   7      288.76      328.33     12.92 o 
   5   3   7        7.14        9.17      3.01 o 
   6   3   7        0.15        0.81      3.79 o 
   7   3   7      167.22      167.84     12.99 o 
   8   3   7      591.44      533.63     23.39 o 
   9   3   7      418.27      414.96     24.19 o 
  10   3   7        5.67       20.33     13.18 o 
  11   3   7       22.75       39.65     18.05 o 
  12   3   7       14.37        1.97      9.69 o 
 -13   4   7        0.00      -11.87     11.87 o 
 -12   4   7       23.60       10.86     14.01 o 
 -11   4   7      378.91      339.28     42.86 o 
 -10   4   7      540.18      482.40     26.15 o 
  -9   4   7       12.00        7.95      4.02 o 
  -8   4   7      112.81      111.83      8.68 o 
  -7   4   7       21.00       16.41      3.77 o 
  -6   4   7       20.35       17.81      3.73 o 
  -5   4   7      222.29      181.44     10.76 o 
  -4   4   7      613.03      674.86     19.95 o 
  -3   4   7       87.70       91.21      8.84 o 
  -2   4   7      283.15      314.10     16.33 o 
  -1   4   7     3240.75     3424.45     95.13 o 
   0   4   7       92.95       85.37     15.32 o 
   1   4   7       41.95       39.52      7.48 o 
   2   4   7     1519.42     1586.87     83.62 o 
   3   4   7     4138.42     4261.72     60.31 o 
   4   4   7      196.99      201.33     11.24 o 
   5   4   7      307.96      307.94     12.88 o 
   6   4   7       43.12       55.24      6.51 o 
   7   4   7      905.81      874.83     31.33 o 
   8   4   7        4.16       11.35      5.13 o 
   9   4   7       11.00        9.31      4.75 o 
  10   4   7      196.95      242.79     35.76 o 
  11   4   7      125.52      112.31     28.13 o 
  12   4   7      118.28      126.83     30.62 o 
 -13   5   7      172.40      164.24     32.95 o 
 -12   5   7       62.45       64.77     22.87 o 
 -11   5   7      418.69      360.87     44.00 o 
 -10   5   7      257.06      246.95     20.99 o 
  -9   5   7      341.91      317.41     15.10 o 
  -8   5   7       38.83       38.37      5.76 o 
  -7   5   7      777.95      760.05     24.52 o 
  -6   5   7      412.18      437.59     21.53 o 
  -5   5   7       28.46       31.25      5.09 o 
  -4   5   7      143.68      127.23     11.65 o 
  -3   5   7      105.50       66.32     12.35 o 
  -2   5   7     1507.68     1505.09     61.37 o 
  -1   5   7     5962.78     6220.76    140.32 o 
   0   5   7       29.67       28.89     11.82 o 
   1   5   7     2330.61      688.60   1182.84 o 
   2   5   7      145.89      134.04     17.75 o 
   3   5   7      490.12      435.08     27.58 o 
   4   5   7        6.45        3.27      2.30 o 
   5   5   7     1041.84      993.44     42.40 o 
   6   5   7        0.23        3.17      4.34 o 
   7   5   7       20.46       12.29      7.23 o 
   8   5   7       20.77       14.99      5.58 o 
   9   5   7       75.13       64.23     19.49 o 
  10   5   7        0.07       -0.38      8.03 o 
  11   5   7        1.37        7.68     13.17 o 
 -12   6   7      233.93      324.94     45.18 o 
 -11   6   7        5.26       21.37     17.04 o 
 -10   6   7      167.68      157.68     21.43 o 
  -9   6   7      297.49      287.37     25.03 o 
  -8   6   7      254.81      248.06     17.79 o 
  -7   6   7      774.65      824.49     39.61 o 
  -6   6   7     1186.59     1163.31     55.99 o 
  -5   6   7      999.31      969.71     42.12 o 
  -4   6   7      187.89      183.46     27.04 o 
  -3   6   7      127.68      137.95     16.00 o 
  -2   6   7     2453.14     2555.48    110.75 o 
  -1   6   7      183.69      244.38     30.17 o 
   0   6   7        7.33        5.25      8.92 o 
   1   6   7      267.99      232.06     30.06 o 
   2   6   7       20.41        5.32      4.75 o 
   3   6   7      118.26      126.41     16.30 o 
   4   6   7      154.33      172.41     19.26 o 
   5   6   7       78.79       82.64     13.93 o 
   6   6   7      279.06      285.45     34.90 o 
   7   6   7      636.90      615.77     35.63 o 
   8   6   7        4.02       -1.65      5.98 o 
   9   6   7      112.71      106.63     24.53 o 
  10   6   7        0.84        4.43     10.95 o 
  11   6   7       27.32       32.87     17.75 o 
 -12   7   7      103.63       86.75     24.20 o 
 -11   7   7       24.44       25.20     13.72 o 
 -10   7   7      256.07      259.08     24.58 o 
  -9   7   7        0.29        3.85     10.56 o 
  -8   7   7        3.00       -0.52      8.43 o 
  -7   7   7       87.47      121.78     24.56 o 
  -6   7   7      106.91      112.76     23.72 o 
  -5   7   7      943.28      907.15     85.02 o 
  -4   7   7      129.37      140.15     29.61 o 
  -3   7   7      166.42      168.39     19.99 o 
  -2   7   7      189.04      174.25     20.12 o 
  -1   7   7        5.44       12.04      8.22 o 
   0   7   7       10.26       49.66     17.44 o 
   1   7   7      242.66      257.68     22.62 o 
   2   7   7        8.51       13.03      6.97 o 
   3   7   7       38.55       38.58     15.49 o 
   4   7   7      505.56      444.62     44.44 o 
   5   7   7      111.63      100.32     22.46 o 
   6   7   7     1026.39     1020.50     68.64 o 
   7   7   7       81.34      107.71     22.83 o 
   8   7   7       26.23       21.66      9.16 o 
   9   7   7       43.58       57.54     19.85 o 
  10   7   7        0.13       -4.76     10.63 o 
  11   7   7       17.77        0.39     13.88 o 
 -11   8   7      140.88      170.10     32.44 o 
 -10   8   7      323.63      328.70     29.09 o 
  -9   8   7        3.45        5.98      9.61 o 
  -8   8   7      285.87      226.16     35.15 o 
  -7   8   7       92.60      114.31     26.05 o 
  -6   8   7       22.46       31.10     14.60 o 
  -5   8   7     1513.85     1450.49     87.61 o 
  -4   8   7       81.30       66.58     18.74 o 
  -3   8   7      469.43      382.54     44.42 o 
  -2   8   7      117.21      109.36     24.38 o 
  -1   8   7      682.07      600.85     54.78 o 
   0   8   7      192.88      206.45     33.01 o 
   1   8   7        3.81        0.75      9.15 o 
   2   8   7       38.97       36.28     14.92 o 
   3   8   7      315.60      292.87     38.38 o 
   4   8   7      254.19      202.88     31.94 o 
   5   8   7      273.51      286.30     39.19 o 
   6   8   7      206.15      234.85     35.17 o 
   7   8   7      299.50      313.09     40.97 o 
   8   8   7       86.73       75.12     14.27 o 
   9   8   7      307.69      325.80     43.04 o 
  10   8   7       21.99       18.87     13.04 o 
 -11   9   7       60.08       90.04     26.37 o 
 -10   9   7       65.68       52.94     14.25 o 
  -9   9   7       34.10       39.21     18.93 o 
  -8   9   7      230.88      162.19     32.30 o 
  -7   9   7       95.72      132.27     28.24 o 
  -6   9   7      986.85      992.89     76.69 o 
  -5   9   7      792.47      741.08     66.01 o 
  -4   9   7       87.46       87.36     24.03 o 
  -3   9   7      178.09      208.11     35.45 o 
  -2   9   7      667.87      591.84     57.46 o 
  -1   9   7       14.62       17.31     12.84 o 
   0   9   7      536.76      426.48     49.18 o 
   1   9   7     1123.80     1044.24     76.86 o 
   2   9   7        0.03        3.17     10.17 o 
   3   9   7        4.29       -0.63     11.89 o 
   4   9   7       66.83       54.14     19.55 o 
   5   9   7        2.71       14.04     12.15 o 
   6   9   7       13.58        2.47     10.63 o 
   7   9   7      243.72      275.60     39.95 o 
   8   9   7      102.05       93.14     24.20 o 
   9   9   7       47.85       75.26     22.89 o 
 -10  10   7        3.41        2.46     10.11 o 
  -9  10   7        1.74       -6.07     12.18 o 
  -8  10   7        0.74      -11.05     11.05 o 
  -7  10   7        2.17        5.45      9.59 o 
  -6  10   7      824.64      900.65     77.07 o 
  -5  10   7       14.22       16.16     15.77 o 
  -4  10   7       39.90       66.43     23.26 o 
  -3  10   7      100.31      105.79     28.05 o 
  -2  10   7        7.80        4.80     11.49 o 
  -1  10   7      181.76      182.18     34.55 o 
   0  10   7        3.83        2.32     11.08 o 
   1  10   7      172.74      159.12     31.63 o 
   2  10   7      754.88      799.11     71.44 o 
   3  10   7       38.09        9.41     11.13 o 
   4  10   7        6.80      -12.28     12.56 o 
   5  10   7      107.53      104.97     26.67 o 
   6  10   7      673.61      677.28     65.60 o 
   7  10   7        0.26      -13.22     13.22 o 
   8  10   7       92.09      100.10     25.55 o 
   9  10   7        1.82       -0.06     11.81 o 
  -9  11   7      163.69      166.79     35.20 o 
  -8  11   7       26.98       21.90     12.60 o 
  -7  11   7       35.96        6.28      9.88 o 
  -6  11   7      249.95      297.55     46.13 o 
  -5  11   7       56.57       50.08     20.85 o 
  -4  11   7      234.38      329.31     48.21 o 
  -3  11   7      555.81      468.09     57.73 o 
  -2  11   7       73.02      105.06     28.83 o 
  -1  11   7        1.47        9.02     15.75 o 
   0  11   7      161.07      182.79     36.84 o 
   1  11   7       76.86      592.61     64.05 o 
   2  11   7       21.17       21.65     17.53 o 
   3  11   7        2.75      -16.60     16.60 o 
   4  11   7       45.62       11.60     10.62 o 
   5  11   7        4.40       14.96     15.19 o 
   6  11   7       28.05       10.08     12.46 o 
   7  11   7        0.28      -16.38     16.38 o 
   8  11   7        8.91        1.39     11.49 o 
  -8  12   7        6.20       -6.85     12.44 o 
  -7  12   7        0.04        3.96     10.59 o 
  -6  12   7       89.26       89.21     29.04 o 
  -5  12   7       11.02        3.90     11.35 o 
  -4  12   7      120.07       91.08     27.50 o 
  -3  12   7       13.19       12.71     13.04 o 
  -2  12   7       15.04       -3.83     13.61 o 
  -1  12   7      625.07      617.86     68.31 o 
   0  12   7      299.64      319.52     50.52 o 
   1  12   7     1191.27     1348.70    100.50 o 
   2  12   7        8.08       16.24     14.34 o 
   3  12   7      141.95      187.47     38.97 o 
   4  12   7       55.05       69.34     27.57 o 
   5  12   7       10.29       12.21     13.16 o 
   6  12   7        5.86      -10.19     14.88 o 
   7  12   7       71.59       42.35     19.80 o 
  -7  13   7       33.64       60.20     23.26 o 
  -6  13   7      206.94      310.11     51.50 o 
  -5  13   7       28.03       58.60     25.22 o 
  -4  13   7      114.92       84.54     29.12 o 
  -3  13   7       34.01       18.14     15.73 o 
  -2  13   7        9.25       17.22     12.91 o 
  -1  13   7        9.67       13.35     15.35 o 
   0  13   7        0.07      -20.22     20.22 o 
   1  13   7       96.62       85.43     29.63 o 
   2  13   7      141.76      136.65     35.01 o 
   3  13   7       10.20        8.19     14.37 o 
   4  13   7       18.03       44.34     21.07 o 
   5  13   7       67.11       45.48     21.58 o 
   6  13   7      100.20       65.93     25.79 o 
  -5  14   7        2.75      -16.45     16.45 o 
  -4  14   7      233.73      256.37     48.40 o 
  -3  14   7        5.74        4.81     12.84 o 
  -2  14   7        0.49      -16.18     16.18 o 
  -1  14   7      123.43      132.19     36.84 o 
   0  14   7        1.43       28.72     19.37 o 
   1  14   7       21.04       22.26     15.68 o 
   2  14   7      131.15      144.53     37.13 o 
   3  14   7       37.93       79.68     27.61 o 
   4  14   7       80.61      130.86     35.80 o 
  -2  15   7       22.05       17.51     12.30 o 
  -1  15   7        0.42      -25.09     25.09 o 
   0  15   7        0.20      -24.73     24.73 o 
   1  15   7       82.72       69.28     30.46 o 
 -12   0   8       12.75        4.68     10.27 o 
 -10   0   8      596.28      519.80     47.38 o 
  -8   0   8        0.27       11.50      4.08 o 
  -6   0   8        0.78       -1.77      3.24 o 
  -4   0   8        7.31        7.46      2.75 o 
  -2   0   8     2058.93     1915.25     28.40 o 
   2   0   8      485.32      533.11     15.73 o 
   4   0   8      518.19      528.28     17.47 o 
   6   0   8     1303.01     1281.55     36.31 o 
   8   0   8       12.30       16.10      8.01 o 
  10   0   8      370.03      383.10     42.09 o 
 -13   1   8       19.62       12.26     11.28 o 
 -12   1   8       20.75       24.39     13.07 o 
 -11   1   8      195.52      176.36     21.34 o 
 -10   1   8       43.73       50.23     11.44 o 
  -9   1   8        5.84        2.99      3.39 o 
  -8   1   8     2891.16     2827.82     36.71 o 
  -7   1   8      465.28      496.75     14.17 o 
  -6   1   8      797.55      801.22     21.02 o 
  -5   1   8      347.03      367.72     13.12 o 
  -4   1   8      221.67      252.99     10.67 o 
  -3   1   8     2365.94     2285.03     30.58 o 
  -2   1   8     2955.52     2998.63     29.89 o 
  -1   1   8     1250.88     1310.60     19.14 o 
   0   1   8     7817.92     8058.48    111.63 o 
   1   1   8     3886.12     4153.03     60.78 o 
   2   1   8      656.87      738.35     16.60 o 
   3   1   8       70.48       87.11      6.72 o 
   4   1   8      170.79      146.50      8.18 o 
   5   1   8      707.26      702.48     24.41 o 
   6   1   8       55.01       49.30      5.01 o 
   7   1   8       43.79       40.65      5.06 o 
   8   1   8       96.79       81.14      6.54 o 
   9   1   8       84.06       81.84      7.78 o 
  10   1   8       23.83       25.52     13.88 o 
  11   1   8       22.30       23.41     15.06 o 
  12   1   8        5.06      -16.88     16.88 o 
 -13   2   8      118.82       96.58     26.60 o 
 -12   2   8      108.58       72.39     20.59 o 
 -11   2   8        9.18       16.71     13.67 o 
 -10   2   8       18.11       21.19      3.71 o 
  -9   2   8      486.42      496.13     12.73 o 
  -8   2   8       10.87       13.84      2.62 o 
  -7   2   8        0.41        2.75      2.10 o 
  -6   2   8       96.52       80.06      9.67 o 
  -5   2   8      100.24      117.29      7.48 o 
  -4   2   8     4580.50     4850.44     45.29 o 
  -3   2   8      267.57      272.43     11.80 o 
  -2   2   8      282.33      243.74     14.62 o 
  -1   2   8      662.05      618.11     33.87 o 
   0   2   8        1.29        0.18      6.14 o 
   1   2   8     2882.53     2910.55     50.34 o 
   2   2   8      289.31      346.07     13.14 o 
   3   2   8     1005.32      996.45     23.35 o 
   4   2   8      450.37      478.89     17.71 o 
   5   2   8      467.79      460.21     18.79 o 
   6   2   8      846.65      811.76     26.56 o 
   7   2   8      497.56      501.46     22.27 o 
   8   2   8       37.53       36.27      5.00 o 
   9   2   8     1355.41     1355.31     31.90 o 
  10   2   8       28.55       16.63     11.16 o 
  11   2   8       56.91       45.50     18.74 o 
 -13   3   8        1.18       13.97     15.15 o 
 -12   3   8      336.48      334.34     44.16 o 
 -11   3   8      337.69      370.19     44.11 o 
 -10   3   8      241.07      225.11     16.79 o 
  -9   3   8      278.62      283.95     10.98 o 
  -8   3   8        9.92        6.24      4.02 o 
  -7   3   8      452.88      490.88     16.80 o 
  -6   3   8     1316.40     1350.17     30.67 o 
  -5   3   8     1091.02     1085.21     31.99 o 
  -4   3   8     1039.71     1080.74     26.65 o 
  -3   3   8      454.71      469.11     43.92 o 
  -2   3   8     5178.63     5384.38     75.28 o 
  -1   3   8      172.34      226.10     23.07 o 
   0   3   8     1331.43     1540.11     59.21 o 
   1   3   8     2779.28     2849.84     61.80 o 
   2   3   8     2926.31     2914.15     55.29 o 
   3   3   8      630.37      675.19     20.92 o 
   4   3   8       88.58       98.61      8.77 o 
   5   3   8      114.80       96.96      8.19 o 
   6   3   8       68.96       53.99      7.20 o 
   7   3   8      286.83      272.04     17.03 o 
   8   3   8       28.82       34.24      6.87 o 
   9   3   8        2.70       17.17      4.38 o 
  10   3   8      225.00      311.38     39.85 o 
  11   3   8      115.57      118.58     26.91 o 
  12   3   8       23.47       34.03     16.35 o 
 -13   4   8      199.13      214.80     37.32 o 
 -12   4   8        2.22       19.45     11.49 o 
 -11   4   8       44.57       75.56     22.09 o 
 -10   4   8      145.98      118.60     14.11 o 
  -9   4   8       79.99       86.38      7.61 o 
  -8   4   8      587.17      711.96     42.04 o 
  -7   4   8        0.02       -0.46      2.81 o 
  -6   4   8      104.74       91.60      7.99 o 
  -5   4   8      112.07      114.23      8.62 o 
  -4   4   8     2545.67     2622.50     39.65 o 
  -3   4   8     1996.21     2224.90     44.04 o 
  -2   4   8       56.99       72.46      9.70 o 
  -1   4   8     2384.34     2357.33     80.75 o 
   0   4   8       40.99       66.64     14.95 o 
   1   4   8      678.48      666.68     70.43 o 
   2   4   8       43.61       18.98      7.73 o 
   3   4   8       85.93       96.86     12.20 o 
   4   4   8     1672.84     1601.44     38.17 o 
   5   4   8       92.18      104.27      8.95 o 
   6   4   8      336.58      328.99     19.23 o 
   7   4   8      153.95      153.12     13.81 o 
   8   4   8       99.47      109.14     11.39 o 
   9   4   8       47.46       59.80     19.76 o 
  10   4   8      242.91      274.90     38.21 o 
  11   4   8       84.60       72.73     23.84 o 
 -13   5   8      192.95      257.45     41.22 o 
 -12   5   8       50.02       51.91     19.40 o 
 -11   5   8       17.54       13.09     12.59 o 
 -10   5   8      560.08      556.67     32.34 o 
  -9   5   8      406.80      402.99     26.20 o 
  -8   5   8        4.73        2.91      3.38 o 
  -7   5   8      151.65      159.58     11.65 o 
  -6   5   8      479.39      467.16     37.43 o 
  -5   5   8       16.12       11.47      6.58 o 
  -4   5   8      119.19      115.43     13.32 o 
  -3   5   8     1040.06     1054.20     40.13 o 
  -2   5   8      111.09      112.51     13.35 o 
  -1   5   8        0.04        0.07      8.13 o 
   0   5   8     1419.97     1294.79     65.62 o 
   1   5   8       11.19        3.48      7.40 o 
   2   5   8     1126.96     1030.88     46.90 o 
   3   5   8     2520.43     2543.12     67.77 o 
   4   5   8        7.65       10.80      3.88 o 
   5   5   8      499.10      465.86     29.83 o 
   6   5   8        0.97        1.01      4.91 o 
   7   5   8      138.39      138.24     14.00 o 
   8   5   8      513.04      465.49     30.41 o 
   9   5   8       10.18       -4.12     10.08 o 
  10   5   8       22.57       14.35     12.31 o 
  11   5   8       21.06       43.35     17.00 o 
 -12   6   8       68.28       49.25     19.11 o 
 -11   6   8      715.23      686.67     62.00 o 
 -10   6   8        1.93        1.90      9.66 o 
  -9   6   8      811.21      886.80     64.34 o 
  -8   6   8      545.40      575.20     25.20 o 
  -7   6   8     1252.71     1191.86     46.88 o 
  -6   6   8      527.42      604.19     40.54 o 
  -5   6   8      419.38      414.48     29.13 o 
  -4   6   8        0.91        1.75      3.78 o 
  -3   6   8        6.59       -0.22      4.60 o 
  -2   6   8        9.25        8.68      4.39 o 
  -1   6   8      380.14      321.41     36.12 o 
   0   6   8       90.98       88.78     19.05 o 
   1   6   8      194.07      203.92     38.21 o 
   2   6   8      202.09      223.88     21.49 o 
   3   6   8      285.94      296.12     57.33 o 
   4   6   8      887.73      792.94     56.73 o 
   5   6   8      240.90      176.89     17.63 o 
   6   6   8      285.48      223.26     19.82 o 
   7   6   8      473.65      430.97     32.66 o 
   8   6   8        5.71        8.64      7.11 o 
   9   6   8        0.77        1.04     10.52 o 
  10   6   8        0.20       16.41     13.20 o 
  11   6   8       35.80       23.21     17.28 o 
 -12   7   8      149.13      181.34     33.72 o 
 -11   7   8       66.06       82.18     22.87 o 
 -10   7   8      460.90      463.83     44.72 o 
  -9   7   8        7.02       20.66     13.93 o 
  -8   7   8        0.19       -4.34     11.32 o 
  -7   7   8      203.21      208.14     22.69 o 
  -6   7   8     2302.45     2234.80     72.76 o 
  -5   7   8     2004.49     2132.14     71.34 o 
  -4   7   8       98.64       97.84     15.80 o 
  -3   7   8      849.54      917.52     46.23 o 
  -2   7   8      170.87      153.27     26.69 o 
  -1   7   8      127.39      107.40     22.75 o 
   0   7   8      117.53      129.92     25.12 o 
   1   7   8      223.08      168.89     27.31 o 
   2   7   8      314.33      350.13     39.75 o 
   3   7   8      136.79      123.85     24.11 o 
   4   7   8      136.73      120.60     24.65 o 
   5   7   8       12.31       -4.40     10.19 o 
   6   7   8      782.07      821.89     63.11 o 
   7   7   8        0.53        6.88      6.61 o 
   8   7   8        2.11        8.19      6.61 o 
   9   7   8       43.84       61.51     20.25 o 
  10   7   8        0.31        5.46     15.38 o 
 -11   8   8       19.33       36.96     16.12 o 
 -10   8   8       34.62       30.61     10.75 o 
  -9   8   8       90.92       91.83     20.01 o 
  -8   8   8       42.49       65.01     19.59 o 
  -7   8   8       32.82       18.60     11.70 o 
  -6   8   8     2136.18     2079.75    106.25 o 
  -5   8   8      225.82      212.94     34.26 o 
  -4   8   8     1907.83     1727.20     96.23 o 
  -3   8   8      115.33      141.16     27.50 o 
  -2   8   8      116.77       98.83     23.88 o 
  -1   8   8       80.84       60.55     18.81 o 
   0   8   8      274.97      285.67     38.08 o 
   1   8   8       11.41       -4.84     12.80 o 
   2   8   8     1272.99     1383.86     84.23 o 
   3   8   8     1211.39     1216.56     79.38 o 
   4   8   8      123.74      186.20     33.17 o 
   5   8   8       25.45        5.37     11.48 o 
   6   8   8      327.28      269.96     38.73 o 
   7   8   8       11.33        5.58      8.84 o 
   8   8   8      217.01      237.60     25.21 o 
   9   8   8       28.94       27.31     11.78 o 
  10   8   8       45.60       53.09     19.56 o 
 -11   9   8       51.07       49.09     18.98 o 
 -10   9   8      148.61      173.85     41.42 o 
  -9   9   8       37.71        5.84     12.32 o 
  -8   9   8       30.20       21.12     15.06 o 
  -7   9   8      519.85      523.78     57.14 o 
  -6   9   8      902.95      943.79     75.59 o 
  -5   9   8      202.78      175.93     33.65 o 
  -4   9   8       16.35       38.23     17.02 o 
  -3   9   8      571.40      562.70     57.54 o 
  -2   9   8       71.02      123.26     27.13 o 
  -1   9   8      170.91      167.36     31.88 o 
   0   9   8        4.85      -14.65     15.10 o 
   1   9   8      136.78      148.00     30.45 o 
   2   9   8     1477.92     1543.34     95.31 o 
   3   9   8      901.27      861.00     71.28 o 
   4   9   8      219.40      228.59     37.90 o 
   5   9   8      116.69      101.08     24.93 o 
   6   9   8       72.16       27.94     15.16 o 
   7   9   8       11.03       -1.52      8.26 o 
   8   9   8       29.18       50.30     13.10 o 
   9   9   8       48.52       69.06     22.80 o 
 -10  10   8        2.18        2.99     11.11 o 
  -9  10   8       13.80       24.27     15.29 o 
  -8  10   8       19.11       -6.90     13.29 o 
  -7  10   8       28.32       35.83     16.46 o 
  -6  10   8      138.43       97.84     25.44 o 
  -5  10   8      148.61      149.44     32.05 o 
  -4  10   8       61.20       79.49     23.55 o 
  -3  10   8       10.93        8.10     10.95 o 
  -2  10   8      766.66      838.06     74.00 o 
  -1  10   8      125.43      136.45     30.09 o 
   0  10   8      203.02      190.13     36.41 o 
   1  10   8       50.49       57.50     21.97 o 
   2  10   8        4.62       18.10     11.98 o 
   3  10   8        4.59       -6.00     12.35 o 
   4  10   8       23.70       55.21     21.35 o 
   5  10   8      286.11      222.85     39.18 o 
   6  10   8       25.40       14.96     13.17 o 
   7  10   8      124.86      152.52     32.29 o 
   8  10   8       23.48       28.06     17.33 o 
   9  10   8       77.68       71.69     21.52 o 
  -9  11   8      177.25      231.86     42.33 o 
  -8  11   8       49.79       32.65     15.40 o 
  -7  11   8      129.32      192.49     37.89 o 
  -6  11   8       18.42        8.71     12.50 o 
  -5  11   8       15.10       24.26     13.05 o 
  -4  11   8       38.38       46.92     21.31 o 
  -3  11   8       88.28      119.33     29.68 o 
  -2  11   8       33.16       36.07     17.39 o 
  -1  11   8       37.11       30.45     18.94 o 
   0  11   8      144.25      107.58     28.41 o 
   1  11   8        0.86       35.39     17.19 o 
   2  11   8       14.14       20.78     15.73 o 
   3  11   8       14.53       -7.43     13.38 o 
   4  11   8        5.44       25.54     17.97 o 
   5  11   8      143.76      133.93     32.84 o 
   6  11   8       33.66       56.91     23.19 o 
   7  11   8       57.08       57.73     21.40 o 
  -8  12   8       51.46      105.61     30.90 o 
  -7  12   8       11.24       -4.96     12.70 o 
  -6  12   8      185.03      222.92     42.91 o 
  -5  12   8       49.60       76.60     24.13 o 
  -4  12   8       36.89        2.63     12.41 o 
  -3  12   8       22.48      -14.24     14.24 o 
  -2  12   8       54.11       38.58     19.04 o 
  -1  12   8      218.09      302.93     48.85 o 
   0  12   8        0.20        2.58     12.87 o 
   1  12   8      155.94      154.46     35.97 o 
   2  12   8      288.09      234.18     43.51 o 
   3  12   8        9.72       14.82     15.89 o 
   4  12   8      221.13      258.67     46.61 o 
   5  12   8        1.16       29.31     18.13 o 
   6  12   8        2.90        2.60      9.98 o 
   7  12   8        2.86       -1.04     12.91 o 
  -7  13   8       21.24        2.78     12.40 o 
  -6  13   8       33.29       15.72     10.36 o 
  -5  13   8       91.00      134.04     34.75 o 
  -4  13   8      107.68      144.63     37.40 o 
  -3  13   8        0.60        9.10     15.00 o 
  -2  13   8        0.85        2.06     12.95 o 
  -1  13   8        0.31      -14.11     17.09 o 
   0  13   8      203.95      255.19     46.28 o 
   1  13   8       81.10      140.18     37.25 o 
   2  13   8       44.74       78.96     26.26 o 
   3  13   8        0.62      -14.74     18.78 o 
   4  13   8      204.37      170.18     38.11 o 
   5  13   8        0.80        7.70     12.78 o 
  -5  14   8       94.16      173.37     41.29 o 
  -4  14   8        2.52       18.66     16.29 o 
  -3  14   8       35.35       32.04     22.76 o 
  -2  14   8        0.86        6.40     13.21 o 
  -1  14   8        3.51       -5.06     16.17 o 
   0  14   8        1.37       -3.37     12.21 o 
   1  14   8       22.12       32.53     19.60 o 
   2  14   8       20.05        0.85     13.29 o 
   3  14   8       70.48       90.26     31.13 o 
   4  14   8        0.66      548.92     70.54 o 
  -2  15   8       38.24       52.37     24.78 o 
  -1  15   8      105.74      159.19     39.92 o 
   0  15   8        0.98      -24.37     24.37 o 
 -13   0   9      156.66      156.70     31.87 o 
 -11   0   9        5.67        5.25      7.93 o 
  -9   0   9      716.79      808.78     29.52 o 
  -7   0   9      195.74      171.93     16.93 o 
  -5   0   9       14.38       31.02      5.10 o 
  -3   0   9      546.77      586.23     19.71 o 
   3   0   9     3316.58     3336.78     59.26 o 
   5   0   9      682.19      682.82     26.18 o 
   7   0   9      655.01      654.92     28.15 o 
   9   0   9      225.55      241.19     18.15 o 
  11   0   9      456.59      440.27     48.30 o 
 -13   1   9      177.45      217.03     36.71 o 
 -12   1   9      167.36      180.83     22.25 o 
 -11   1   9       27.46       24.03      8.61 o 
 -10   1   9      194.37      206.03     10.83 o 
  -9   1   9     2189.08     1996.04     42.71 o 
  -8   1   9      456.22      503.88     18.11 o 
  -7   1   9      878.36      928.80     20.21 o 
  -6   1   9        3.08        0.58      2.70 o 
  -5   1   9     2930.15     3161.47     33.46 o 
  -4   1   9        0.07       -0.56      2.07 o 
  -3   1   9     2572.87     2503.40     52.03 o 
  -2   1   9      180.19      178.43      7.37 o 
  -1   1   9      256.04      304.52     20.67 o 
   0   1   9      479.34      561.19     31.41 o 
   1   1   9     2533.18     2894.21     26.87 o 
   2   1   9      262.62      295.25     10.78 o 
   3   1   9     2404.29     2380.78     47.73 o 
   4   1   9      917.72      962.26     24.39 o 
   5   1   9      478.61      475.69     21.64 o 
   6   1   9      231.69      231.62     12.42 o 
   7   1   9       26.12       26.93      4.93 o 
   8   1   9       33.21       28.42      5.44 o 
   9   1   9      226.38      191.20     12.61 o 
  10   1   9        6.05       10.87      7.72 o 
  11   1   9        0.14        5.10     11.03 o 
  12   1   9        7.97        9.38     13.17 o 
 -13   2   9        0.20        6.75     11.77 o 
 -12   2   9        0.75       19.33     10.97 o 
 -11   2   9       61.62       60.80     19.54 o 
 -10   2   9      292.91      236.03     16.20 o 
  -9   2   9       84.18       89.17      6.32 o 
  -8   2   9      277.96      272.60     12.24 o 
  -7   2   9     1274.80     1345.76     29.90 o 
  -6   2   9      757.73      842.42     31.36 o 
  -5   2   9       34.50       40.85      4.83 o 
  -4   2   9      327.94      348.82     12.49 o 
  -3   2   9      198.01      185.51      9.93 o 
  -2   2   9      767.33      701.38     17.61 o 
  -1   2   9       78.29       78.30     13.04 o 
   0   2   9      552.91      520.84     32.86 o 
   1   2   9       20.23       18.43      4.80 o 
   2   2   9     2610.75     2623.29     34.48 o 
   3   2   9      154.92      142.97      9.18 o 
   4   2   9        3.58        2.04      2.58 o 
   5   2   9       16.03       10.28      3.88 o 
   6   2   9       45.19       50.77      7.48 o 
   7   2   9      803.74      766.94     33.48 o 
   8   2   9      109.63       93.66      8.17 o 
   9   2   9        8.74        4.75      3.86 o 
  10   2   9        6.47        4.16      8.50 o 
  11   2   9       48.12       42.68     16.96 o 
 -13   3   9      143.33      196.70     35.72 o 
 -12   3   9      272.51      290.60     40.60 o 
 -11   3   9       30.47       54.45     19.24 o 
 -10   3   9       11.93        4.58      9.62 o 
  -9   3   9       42.59      107.04     11.32 o 
  -8   3   9      506.94      475.50     21.06 o 
  -7   3   9       33.92       37.07      5.10 o 
  -6   3   9      413.60      378.48     19.55 o 
  -5   3   9     3153.79     3242.46     48.59 o 
  -4   3   9     3673.91     3759.49     50.75 o 
  -3   3   9      130.29      158.19     13.84 o 
  -2   3   9     3642.84     3757.04     64.63 o 
  -1   3   9     8997.68     9294.61    149.98 o 
   0   3   9       22.70       21.74      9.23 o 
   1   3   9      174.00      175.66     14.28 o 
   2   3   9       50.64       46.52      7.57 o 
   3   3   9      264.19      327.76     27.51 o 
   4   3   9       49.54       47.45      6.47 o 
   5   3   9       72.91       71.51      8.43 o 
   6   3   9      585.19      617.60     25.04 o 
   7   3   9      623.86      612.06     25.91 o 
   8   3   9     2440.98     2449.54     78.88 o 
   9   3   9        0.94        5.25      4.68 o 
  10   3   9       34.61       32.85     15.34 o 
  11   3   9       62.11       41.50     18.21 o 
 -13   4   9       86.44       80.61     23.72 o 
 -12   4   9        7.76       14.38      9.19 o 
 -11   4   9      254.94      234.14     35.09 o 
 -10   4   9        2.83       -1.78      4.45 o 
  -9   4   9       67.95       68.67      9.91 o 
  -8   4   9      117.60      108.28      8.98 o 
  -7   4   9        4.02        1.93      2.68 o 
  -6   4   9      154.61      155.19      9.37 o 
  -5   4   9      958.03     1028.70     25.91 o 
  -4   4   9      122.54      110.80     12.30 o 
  -3   4   9        0.23        5.23      4.36 o 
  -2   4   9     1123.37     1174.38     39.27 o 
  -1   4   9     3592.01     3417.29    100.03 o 
   0   4   9     1572.18     1598.26     68.74 o 
   1   4   9      587.09      208.13    346.03 o 
   2   4   9     2051.07     1174.34   1135.09 o 
   3   4   9     1253.94     1214.74     37.54 o 
   4   4   9       57.08       46.27      7.77 o 
   5   4   9        8.24       15.02      4.18 o 
   6   4   9      150.86      150.42     16.36 o 
   7   4   9     1724.76     1654.31     45.06 o 
   8   4   9      163.13      160.36     17.41 o 
   9   4   9      137.91      128.51     25.74 o 
  10   4   9        0.99        6.56      9.19 o 
  11   4   9      154.24      138.77     30.07 o 
 -12   5   9       16.04       29.15     14.49 o 
 -11   5   9        1.04       -3.00     12.61 o 
 -10   5   9       23.71       28.18      8.26 o 
  -9   5   9     1325.78     1333.07     38.05 o 
  -8   5   9       18.98        3.30      5.07 o 
  -7   5   9      162.42      149.05     13.11 o 
  -6   5   9      571.89      556.64     30.07 o 
  -5   5   9     1010.62     1085.36     57.46 o 
  -4   5   9        1.29        6.30      4.74 o 
  -3   5   9        1.71       -1.54      4.87 o 
  -2   5   9     1328.45     1287.89     61.36 o 
  -1   5   9      157.34      185.83     26.03 o 
   0   5   9     1278.73     1337.08     67.40 o 
   1   5   9      309.23      288.37     31.69 o 
   2   5   9      132.43      150.98     16.90 o 
   3   5   9     1314.92     1425.80     51.41 o 
   4   5   9      178.95      199.86     16.66 o 
   5   5   9        1.19       -3.10      5.72 o 
   6   5   9       42.36       34.97      7.36 o 
   7   5   9      110.96      108.14     24.60 o 
   8   5   9      157.29      141.17     29.35 o 
   9   5   9       67.65       27.00     14.55 o 
  10   5   9      377.29      400.06     46.99 o 
  11   5   9       26.36       32.49     16.72 o 
 -12   6   9        5.13       -3.80      9.24 o 
 -11   6   9       72.20       74.12     21.94 o 
 -10   6   9       14.69        8.65      7.08 o 
  -9   6   9      258.74      273.04     24.95 o 
  -8   6   9      760.44      779.24     31.63 o 
  -7   6   9     1074.89     1022.29     43.98 o 
  -6   6   9       74.47       94.22     13.98 o 
  -5   6   9      926.40      881.63     50.05 o 
  -4   6   9        3.35        6.23      6.41 o 
  -3   6   9       92.50      107.60     14.61 o 
  -2   6   9     1742.83     1816.66     47.72 o 
  -1   6   9       79.90       85.31     19.65 o 
   0   6   9       36.52      145.27     26.27 o 
   1   6   9      127.26      121.00     12.52 o 
   2   6   9        0.48       -7.30      7.30 o 
   3   6   9        7.22       12.09      5.49 o 
   4   6   9       24.92       24.07      7.21 o 
   5   6   9       13.88        2.41      4.08 o 
   6   6   9        7.32       93.07     69.08 o 
   7   6   9       24.83       11.25     11.22 o 
   8   6   9      169.54      157.13     19.39 o 
   9   6   9       38.19       66.07     19.83 o 
  10   6   9       27.19       36.37     16.20 o 
 -12   7   9       19.42       10.02     12.18 o 
 -11   7   9      127.89      176.35     33.83 o 
 -10   7   9     1146.13     1240.62     55.06 o 
  -9   7   9      329.79      346.30     37.65 o 
  -8   7   9       24.40       20.65     12.90 o 
  -7   7   9        0.23       -0.18      5.57 o 
  -6   7   9      546.51      555.83     52.86 o 
  -5   7   9     1312.48     1193.14     76.01 o 
  -4   7   9      715.99      693.50     57.27 o 
  -3   7   9      146.89      161.97     27.86 o 
  -2   7   9      413.92      376.54     41.88 o 
  -1   7   9      874.38      841.28     62.61 o 
   0   7   9      197.27      169.88     28.27 o 
   1   7   9     1335.40     1223.54     75.35 o 
   2   7   9     2498.21     2615.57    110.56 o 
   3   7   9        1.46       -2.35     11.23 o 
   4   7   9        0.82       -5.11      8.57 o 
   5   7   9       30.72       57.28     17.81 o 
   6   7   9       59.95       57.27     17.31 o 
   7   7   9       92.92       90.92     15.26 o 
   8   7   9       57.30       47.63     12.42 o 
   9   7   9       47.97       70.69     21.62 o 
  10   7   9      219.20      269.67     41.08 o 
 -11   8   9       32.98       14.42     12.44 o 
 -10   8   9        1.00       -0.80      8.90 o 
  -9   8   9      569.81      633.00     41.09 o 
  -8   8   9       61.77      101.76     24.91 o 
  -7   8   9       24.31       17.96     14.15 o 
  -6   8   9        4.92       -5.34     13.35 o 
  -5   8   9        9.88       13.59     13.91 o 
  -4   8   9      101.18       77.09     21.87 o 
  -3   8   9      182.37      191.22     32.54 o 
  -2   8   9      264.35      221.53     34.88 o 
  -1   8   9      336.60      313.37     40.50 o 
   0   8   9       32.79       43.85     17.12 o 
   1   8   9      122.30      146.91     28.36 o 
   2   8   9      826.68      801.20     64.95 o 
   3   8   9     3850.13     3807.95    141.93 o 
   4   8   9        6.38       10.48     12.09 o 
   5   8   9      591.61      552.81     55.79 o 
   6   8   9       27.64       18.54     10.86 o 
   7   8   9       16.62       24.27     15.00 o 
   8   8   9        2.93        3.94      7.32 o 
   9   8   9       57.02       57.66     21.00 o 
  10   8   9        0.25      -13.00     13.00 o 
 -11   9   9      124.41      173.49     33.95 o 
 -10   9   9       18.72       37.52     12.34 o 
  -9   9   9      108.40      117.73     27.94 o 
  -8   9   9      768.59      869.21     74.03 o 
  -7   9   9       39.59       58.55     21.76 o 
  -6   9   9      145.12      201.25     35.98 o 
  -5   9   9      672.77      638.75     62.97 o 
  -4   9   9        0.11       -7.14     12.32 o 
  -3   9   9      121.66      150.95     31.15 o 
  -2   9   9      294.63      243.75     38.16 o 
  -1   9   9       36.00       15.39     11.41 o 
   0   9   9      281.68      274.18     40.00 o 
   1   9   9        4.26      -17.18     17.18 o 
   2   9   9     1151.97     1132.49     81.90 o 
   3   9   9      736.00      753.27     67.28 o 
   4   9   9        6.76       26.91     13.81 o 
   5   9   9       21.38        9.34     13.43 o 
   6   9   9       68.02       68.66     22.56 o 
   7   9   9       60.71       94.70     25.40 o 
   8   9   9       94.45      108.26     18.18 o 
   9   9   9        8.34       20.11     13.41 o 
 -10  10   9       38.34       32.85     17.46 o 
  -9  10   9       15.86        5.09     10.25 o 
  -8  10   9        0.01      -13.36     13.36 o 
  -7  10   9        2.96       -1.55     11.97 o 
  -6  10   9       80.66       94.18     26.89 o 
  -5  10   9      143.36      159.49     33.59 o 
  -4  10   9       25.37       34.64     17.49 o 
  -3  10   9       27.78       20.00     14.19 o 
  -2  10   9      503.44      413.45     52.47 o 
  -1  10   9        9.06        5.81      9.83 o 
   0  10   9       28.82       29.58     18.04 o 
   1  10   9      533.75      508.89     57.95 o 
   2  10   9       91.37      129.05     29.46 o 
   3  10   9        0.23        2.37     10.47 o 
   4  10   9      203.36      241.95     40.77 o 
   5  10   9        4.94       -6.74     11.87 o 
   6  10   9      131.79      103.46     26.94 o 
   7  10   9       63.03       67.66     25.19 o 
   8  10   9       76.15      109.10     28.65 o 
  -9  11   9      137.18      133.63     32.51 o 
  -8  11   9      118.36      121.59     30.38 o 
  -7  11   9      203.85      205.65     40.41 o 
  -6  11   9       14.95       40.53     19.96 o 
  -5  11   9       35.03       46.43     20.18 o 
  -4  11   9       71.85       82.72     26.22 o 
  -3  11   9     1747.02     1794.91    115.09 o 
  -2  11   9     2107.18     2199.64    125.21 o 
  -1  11   9      291.78      242.87     42.81 o 
   0  11   9       29.72       12.15     10.85 o 
   1  11   9      315.77      305.53     47.60 o 
   2  11   9       59.38       49.01     21.54 o 
   3  11   9       71.03       89.80     27.45 o 
   4  11   9       88.67      106.78     28.55 o 
   5  11   9       21.05        5.26     11.62 o 
   6  11   9       35.47       47.41     20.77 o 
   7  11   9      126.52      186.94     37.90 o 
  -8  12   9       17.50       14.04     13.71 o 
  -7  12   9        2.69        1.44      9.34 o 
  -6  12   9        2.29      -14.10     14.64 o 
  -5  12   9       57.06       98.33     29.24 o 
  -4  12   9      138.88      153.11     35.07 o 
  -3  12   9       69.47       73.31     27.38 o 
  -2  12   9       90.77      122.52     32.90 o 
  -1  12   9        3.16        7.14     12.94 o 
   0  12   9        9.97        6.35     12.83 o 
   1  12   9        6.67       34.72     22.49 o 
   2  12   9        2.43        8.78     14.85 o 
   3  12   9      113.50      143.65     35.61 o 
   4  12   9        0.37       -3.55     10.69 o 
   5  12   9        2.95        1.91     10.90 o 
   6  12   9       72.78      143.63     36.11 o 
  -7  13   9        5.80      -20.19     20.96 o 
  -6  13   9       12.47       20.21     16.21 o 
  -5  13   9        3.48       13.21     16.50 o 
  -4  13   9       36.88       44.54     21.26 o 
  -3  13   9      108.91      146.97     36.66 o 
  -2  13   9        0.97       11.58     14.09 o 
  -1  13   9       53.35       70.44     26.26 o 
   0  13   9        1.01       12.71     18.29 o 
   1  13   9        8.37        5.81     14.51 o 
   2  13   9       24.21       77.25     30.65 o 
   3  13   9       26.16        8.03     12.07 o 
   4  13   9       22.89       28.67     22.84 o 
   5  13   9       12.29        2.72     15.73 o 
  -5  14   9        5.23       25.19     18.73 o 
  -4  14   9       57.22       65.28     24.83 o 
  -3  14   9        0.99        2.22     10.80 o 
  -2  14   9        0.53       -5.65     17.84 o 
  -1  14   9        9.99       14.80     13.07 o 
   0  14   9        0.89       -6.50     13.04 o 
   1  14   9        0.01       -2.40     14.61 o 
   2  14   9      337.27      357.75     58.77 o 
   3  14   9       10.80       11.48     15.19 o 
 -12   0  10      283.08      302.94     40.90 o 
 -10   0  10     2294.72     2179.88    101.51 o 
  -8   0  10      687.04      665.64     41.08 o 
  -6   0  10       88.61       77.04     11.82 o 
  -4   0  10        6.67       25.75      5.01 o 
  -2   0  10     2825.04     3126.53     35.97 o 
   2   0  10     3067.05     3291.27     46.30 o 
   4   0  10       27.72       18.86      4.73 o 
   6   0  10      273.83      282.06     18.36 o 
   8   0  10      647.94      657.17     30.29 o 
  10   0  10      478.76      447.87     45.92 o 
 -13   1  10      102.29       86.40     24.48 o 
 -12   1  10       41.29       27.31      9.16 o 
 -11   1  10       53.86       95.92     15.65 o 
 -10   1  10      133.36      171.41      9.00 o 
  -9   1  10      406.22      449.75     16.40 o 
  -8   1  10      327.52      318.96     13.76 o 
  -7   1  10      575.05      553.62     17.61 o 
  -6   1  10        1.82        4.97      2.70 o 
  -5   1  10     2679.48     2776.32     31.88 o 
  -4   1  10       82.87       73.09      7.36 o 
  -3   1  10        5.63        4.50      2.28 o 
  -2   1  10     8532.68     8609.32     49.11 o 
  -1   1  10      405.30      381.67     27.53 o 
   0   1  10     2208.39     2147.15     41.34 o 
   1   1  10       89.18       88.83      4.84 o 
   2   1  10     5520.13     5768.59     47.73 o 
   3   1  10      636.72      685.41     18.98 o 
   4   1  10      345.19      368.58     15.48 o 
   5   1  10      301.21      319.86     15.61 o 
   6   1  10      490.62      485.80     17.38 o 
   7   1  10      896.26      887.37     27.13 o 
   8   1  10      550.86      555.89     22.04 o 
   9   1  10       20.64       12.64      4.23 o 
  10   1  10      104.20      115.31     25.71 o 
  11   1  10        0.11      -14.46     14.46 o 
 -13   2  10        5.26       11.01     13.33 o 
 -12   2  10       35.18       14.97      9.39 o 
 -11   2  10      127.69      110.59     24.98 o 
 -10   2  10      555.39      572.78     23.59 o 
  -9   2  10       18.53       14.24      3.01 o 
  -8   2  10      126.67      124.84      9.69 o 
  -7   2  10       30.45       40.42      6.28 o 
  -6   2  10      705.57      721.63     39.89 o 
  -5   2  10     2101.11     2045.37     37.90 o 
  -4   2  10      687.83      678.43     18.06 o 
  -3   2  10      156.71      166.95      9.65 o 
  -2   2  10       17.87       20.95      3.86 o 
  -1   2  10       37.46       54.08     11.65 o 
   0   2  10      806.50      803.17     42.79 o 
   1   2  10     1228.39     1275.70     53.74 o 
   2   2  10      112.27      122.68      7.66 o 
   3   2  10        4.72        8.69      3.03 o 
   4   2  10        0.10       -2.06      3.09 o 
   5   2  10      202.86      213.63     13.52 o 
   6   2  10        0.02        6.93      4.36 o 
   7   2  10      751.54      805.16     34.77 o 
   8   2  10       31.80       30.64      5.99 o 
   9   2  10       67.60       68.40     22.19 o 
  10   2  10       94.74      113.26     24.59 o 
  11   2  10       10.15      -11.73     11.73 o 
 -13   3  10      418.99      510.07     56.54 o 
 -12   3  10       63.56       72.24     21.58 o 
 -11   3  10      154.19      153.38     28.98 o 
 -10   3  10      585.58      541.28     29.62 o 
  -9   3  10        5.09       -0.25      2.76 o 
  -8   3  10       45.62       34.75      6.13 o 
  -7   3  10        5.67        5.30      2.96 o 
  -6   3  10     1440.96     1515.71     38.07 o 
  -5   3  10      251.00      283.80     14.74 o 
  -4   3  10        5.85       12.77      3.47 o 
  -3   3  10       82.03       82.51      7.52 o 
  -2   3  10     1058.25     1071.43     43.15 o 
  -1   3  10     5316.69     5702.95    121.88 o 
   0   3  10     2561.42     2502.84     80.82 o 
   1   3  10     1732.58      583.21    930.81 o 
   2   3  10     1141.88     1061.84     31.03 o 
   3   3  10      159.77      181.97     11.23 o 
   4   3  10      197.35      209.14     12.87 o 
   5   3  10        8.09        2.45      3.64 o 
   6   3  10      322.47      349.90     23.27 o 
   7   3  10      224.40      225.98     16.40 o 
   8   3  10      335.74      337.25     24.55 o 
   9   3  10        0.76        0.84      4.55 o 
  10   3  10       63.05       35.31     16.66 o 
  11   3  10        5.01        2.54     10.76 o 
 -13   4  10       35.42      -17.90     17.90 o 
 -12   4  10        7.90       30.14     17.14 o 
 -11   4  10      109.42      129.96     26.82 o 
 -10   4  10       56.77       46.97      9.56 o 
  -9   4  10      199.17      209.13     15.35 o 
  -8   4  10      227.54      222.61     19.56 o 
  -7   4  10       36.08       30.27      5.05 o 
  -6   4  10      266.68      238.00     18.53 o 
  -5   4  10       49.19       60.14      7.56 o 
  -4   4  10      644.02      663.95     23.18 o 
  -3   4  10      201.05      193.18     17.11 o 
  -2   4  10     1374.66     1485.17     45.08 o 
  -1   4  10      487.82      373.04     33.77 o 
   0   4  10     1992.12     2077.50     80.54 o 
   1   4  10      894.79      944.86     54.21 o 
   2   4  10      842.25      861.52     52.55 o 
   3   4  10        0.00       -0.05      2.91 o 
   4   4  10      682.94      686.88     30.48 o 
   5   4  10      860.86      835.92     25.54 o 
   6   4  10     1445.53     1407.09     40.91 o 
   7   4  10       87.87       76.77     10.06 o 
   8   4  10      119.87      102.87     14.50 o 
   9   4  10      709.01      738.22     58.57 o 
  10   4  10       78.15       50.93     18.94 o 
  11   4  10       16.38       26.58     15.61 o 
 -12   5  10        0.90        3.20      9.54 o 
 -11   5  10      219.53      210.02     34.02 o 
 -10   5  10       20.79       32.45      9.03 o 
  -9   5  10      162.11      155.48     18.55 o 
  -8   5  10      174.47      178.79     14.46 o 
  -7   5  10      107.60      117.95     11.57 o 
  -6   5  10        5.00        9.95      7.36 o 
  -5   5  10      325.37      320.30     17.90 o 
  -4   5  10      205.60      196.16     18.26 o 
  -3   5  10     1010.37     1040.35     40.89 o 
  -2   5  10      566.42      607.15     31.26 o 
  -1   5  10     1822.24     1554.18     74.86 o 
   0   5  10     1660.76     1809.43     80.78 o 
   1   5  10      637.37      658.47     34.77 o 
   2   5  10      418.08      394.12     32.72 o 
   3   5  10      736.37      752.77     38.33 o 
   4   5  10      368.35      404.47     20.01 o 
   5   5  10       55.38       80.03      9.74 o 
   6   5  10       38.57       22.93      5.52 o 
   7   5  10        0.15        0.21      6.42 o 
   8   5  10       10.17        7.58      7.81 o 
   9   5  10      104.21      166.92     29.23 o 
  10   5  10      221.66      256.64     37.90 o 
  11   5  10        0.09        7.86     12.22 o 
 -12   6  10        7.52        6.53     11.01 o 
 -11   6  10       44.64       54.17     19.42 o 
 -10   6  10       50.90       60.98     15.11 o 
  -9   6  10       50.21       53.02     12.48 o 
  -8   6  10     1970.79     1975.66     65.73 o 
  -7   6  10      331.38      359.40     41.05 o 
  -6   6  10      223.63      196.81     29.81 o 
  -5   6  10      111.00       92.09     14.57 o 
  -4   6  10       31.53       20.71     19.66 o 
  -3   6  10        0.48       -6.10      6.10 o 
  -2   6  10        7.90        3.82      5.16 o 
  -1   6  10      825.37      845.65     59.57 o 
   0   6  10        1.23       -0.66      6.75 o 
   1   6  10      748.03      733.62     55.50 o 
   2   6  10      831.75      788.37     57.75 o 
   3   6  10      274.15      278.71     35.62 o 
   4   6  10     1705.93     1669.02     85.79 o 
   5   6  10     2671.97     2664.52    109.42 o 
   6   6  10        3.11      -11.13     11.13 o 
   7   6  10      324.40      336.31     27.45 o 
   8   6  10      182.00      186.53     21.40 o 
   9   6  10        0.65        2.69     10.64 o 
  10   6  10       22.72       21.77     14.42 o 
 -12   7  10       64.32       66.36     22.69 o 
 -11   7  10        0.29       -5.39     11.11 o 
 -10   7  10      118.16      147.26     20.12 o 
  -9   7  10      150.92      147.64     23.78 o 
  -8   7  10       64.35       91.54     22.19 o 
  -7   7  10      143.20      119.11     26.30 o 
  -6   7  10      525.43      522.81     52.59 o 
  -5   7  10      126.79      115.89     25.80 o 
  -4   7  10      116.58      120.66     23.83 o 
  -3   7  10      353.85      228.60     33.39 o 
  -2   7  10        0.50       -7.04      9.28 o 
  -1   7  10        6.32       10.04     10.00 o 
   0   7  10       86.71       63.81     18.54 o 
   1   7  10        6.20       21.17     12.27 o 
   2   7  10      647.44      624.43     55.58 o 
   3   7  10     1461.22     1480.23     85.88 o 
   4   7  10       63.27       60.02     18.95 o 
   5   7  10      165.70      154.37     29.58 o 
   6   7  10      391.11      446.84     48.34 o 
   7   7  10       15.72        6.31      6.59 o 
   8   7  10       59.97       74.93     15.03 o 
   9   7  10        7.08       26.46     14.02 o 
  10   7  10       43.21       37.18     18.69 o 
 -11   8  10        0.63        7.87     12.88 o 
 -10   8  10       37.83       60.06     14.62 o 
  -9   8  10      181.02      220.96     24.31 o 
  -8   8  10      124.14       95.24     24.11 o 
  -7   8  10     1339.79     1287.20     86.60 o 
  -6   8  10       21.62       13.61     11.37 o 
  -5   8  10        4.25       22.20     14.57 o 
  -4   8  10      376.11      357.87     44.99 o 
  -3   8  10        7.49       11.37      9.49 o 
  -2   8  10      449.23      459.39     49.79 o 
  -1   8  10      151.22      184.30     33.08 o 
   0   8  10      769.98      703.29     61.10 o 
   1   8  10       69.86      123.96     26.07 o 
   2   8  10      175.65      146.42     29.68 o 
   3   8  10     1395.32     1252.30     83.35 o 
   4   8  10       36.11       25.99     14.53 o 
   5   8  10      353.15      362.03     45.61 o 
   6   8  10      128.13      109.09     26.04 o 
   7   8  10       18.15       11.47      7.65 o 
   8   8  10      116.65      103.62     17.07 o 
   9   8  10       25.10       27.83     16.00 o 
 -11   9  10        0.06        3.07     10.24 o 
 -10   9  10        9.55       -7.80      7.80 o 
  -9   9  10      287.44      246.05     39.57 o 
  -8   9  10       37.82       29.90     16.84 o 
  -7   9  10       19.05        3.50      8.43 o 
  -6   9  10      253.49      299.31     43.90 o 
  -5   9  10       92.61       99.51     25.82 o 
  -4   9  10       88.83       75.85     22.22 o 
  -3   9  10      102.51       85.80     23.92 o 
  -2   9  10       37.53       39.16     15.18 o 
  -1   9  10      933.83      797.55     69.51 o 
   0   9  10      281.68      319.86     44.32 o 
   1   9  10      203.07      174.88     33.63 o 
   2   9  10        4.93        8.30     11.27 o 
   3   9  10      744.12      807.62     70.98 o 
   4   9  10       63.67       21.12     10.45 o 
   5   9  10       16.40        6.11     10.09 o 
   6   9  10       55.39       54.61     21.03 o 
   7   9  10        0.01      -14.15     14.15 o 
   8   9  10       26.49       33.81     11.51 o 
   9   9  10        0.03       -0.99     13.09 o 
 -10  10  10      182.11      204.35     34.96 o 
  -9  10  10       35.48       18.35     15.19 o 
  -8  10  10        5.35        1.46     15.00 o 
  -7  10  10      144.52      136.22     31.49 o 
  -6  10  10        1.71        9.77     14.04 o 
  -5  10  10       66.07       67.14     23.50 o 
  -4  10  10      819.28      808.15     74.94 o 
  -3  10  10       22.87       12.01     15.59 o 
  -2  10  10      543.12      506.55     59.06 o 
  -1  10  10      353.81      274.82     44.45 o 
   0  10  10      177.80      164.14     33.53 o 
   1  10  10      176.56      130.82     30.61 o 
   2  10  10      128.12      105.07     29.00 o 
   3  10  10       65.50       39.77     21.38 o 
   4  10  10      123.14      136.95     32.37 o 
   5  10  10        7.84        4.51     10.73 o 
   6  10  10        0.01      -13.18     13.18 o 
   7  10  10       10.07        3.23     10.07 o 
   8  10  10        0.92        4.95     10.87 o 
  -9  11  10      169.77      198.96     38.87 o 
  -8  11  10       37.81        9.98     10.65 o 
  -7  11  10        0.53      -16.97     16.97 o 
  -6  11  10      180.51      184.11     38.26 o 
  -5  11  10      129.80      140.49     33.83 o 
  -4  11  10      179.50      222.31     42.06 o 
  -3  11  10      229.57      218.20     41.63 o 
  -2  11  10      321.03      259.92     44.96 o 
  -1  11  10       38.53       33.00     22.59 o 
   0  11  10      179.28      243.48     43.25 o 
   1  11  10      216.55      219.31     40.51 o 
   2  11  10       21.97        8.54     12.57 o 
   3  11  10       40.55       38.78     20.74 o 
   4  11  10       27.37       28.51     12.50 o 
   5  11  10      112.38       77.11     25.47 o 
   6  11  10        1.48        8.27     17.60 o 
   7  11  10        7.78       16.62     16.63 o 
  -8  12  10        1.88        0.52      9.00 o 
  -7  12  10        0.57       -3.04     10.49 o 
  -6  12  10       15.89       25.06     18.16 o 
  -5  12  10       37.51       69.65     27.63 o 
  -4  12  10       16.10        6.36     12.24 o 
  -3  12  10       27.08       29.87     20.72 o 
  -2  12  10       17.93       30.50     17.79 o 
  -1  12  10       94.56      131.29     33.25 o 
   0  12  10       18.00       -8.68     13.22 o 
   1  12  10       19.80       35.68     22.02 o 
   2  12  10       26.40       54.48     23.37 o 
   3  12  10       64.70       52.35     22.40 o 
   4  12  10       93.67       87.59     27.19 o 
   5  12  10       52.67       53.93     23.02 o 
   6  12  10        0.02      -21.61     21.61 o 
  -6  13  10       25.22       31.09     17.60 o 
  -5  13  10       67.33      103.63     31.70 o 
  -4  13  10       65.67       59.95     25.50 o 
  -3  13  10       37.76       10.65     13.52 o 
  -2  13  10       11.61       -2.34      9.66 o 
  -1  13  10      185.60      154.75     38.23 o 
   0  13  10      124.69      127.66     34.09 o 
   1  13  10      193.35      268.84     50.17 o 
   2  13  10       44.48       61.17     23.85 o 
   3  13  10        7.05       34.75     20.67 o 
   4  13  10       77.37       69.73     27.26 o 
   5  13  10      134.29      119.02     35.41 o 
  -4  14  10        5.65        6.34     13.78 o 
  -3  14  10        0.04        5.99     12.31 o 
  -2  14  10       21.21      -14.25     15.15 o 
  -1  14  10       26.28       21.36     16.61 o 
   0  14  10       47.72       56.53     25.73 o 
   1  14  10       13.54       31.09     21.31 o 
   2  14  10       12.64       12.55     15.56 o 
   3  14  10      536.96      738.14     85.28 o 
 -13   0  11       43.44       43.13     18.08 o 
 -11   0  11        3.35       11.55     10.15 o 
  -9   0  11        0.24        4.69     10.56 o 
  -7   0  11      846.15      880.12     41.96 o 
  -5   0  11     1647.53     1727.37     40.20 o 
  -3   0  11      265.36      299.81     13.86 o 
  -1   0  11    11226.29    11714.86    152.01 o 
   1   0  11     1534.51     1649.36     58.42 o 
   3   0  11     3060.64     3029.11     49.38 o 
   5   0  11      159.68      167.05     13.74 o 
   7   0  11      146.17      139.26     14.04 o 
   9   0  11      819.56      824.82     37.82 o 
 -13   1  11      112.62      166.06     32.56 o 
 -12   1  11      170.53      153.63     29.44 o 
 -11   1  11       33.89       22.14      8.44 o 
 -10   1  11      147.44      144.18      9.44 o 
  -9   1  11     1128.50     1050.97     26.16 o 
  -8   1  11      134.33      121.59      8.93 o 
  -7   1  11        2.77        4.46      3.23 o 
  -6   1  11      473.74      481.01     18.40 o 
  -5   1  11      153.88      132.87      7.32 o 
  -4   1  11     1219.47     1193.41     25.44 o 
  -3   1  11      695.99      655.12     16.60 o 
  -2   1  11     1342.30     1314.47     19.99 o 
  -1   1  11        1.34       11.68      7.57 o 
   0   1  11        1.24       10.04      8.40 o 
   1   1  11     1667.99     1749.37     37.20 o 
   2   1  11       12.97        6.61      1.99 o 
   3   1  11      595.80      630.71     18.48 o 
   4   1  11     1553.64     1667.34     33.26 o 
   5   1  11       23.63       22.94      3.97 o 
   6   1  11      792.17      794.68     22.74 o 
   7   1  11      386.81      398.32     19.01 o 
   8   1  11       32.27       22.26      5.00 o 
   9   1  11      129.66      130.87     14.53 o 
  10   1  11       26.29       15.11     10.66 o 
  11   1  11       18.64       27.53     14.31 o 
 -13   2  11        0.35       -5.52     12.75 o 
 -12   2  11       19.26       27.40     15.49 o 
 -11   2  11      272.34      272.07     36.87 o 
 -10   2  11       54.06       52.58      6.68 o 
  -9   2  11        1.08        1.06      3.92 o 
  -8   2  11      689.74      663.86     23.12 o 
  -7   2  11      632.07      588.41     21.60 o 
  -6   2  11      545.26      597.41     27.51 o 
  -5   2  11      148.08      150.32     10.72 o 
  -4   2  11      288.12      276.94     13.02 o 
  -3   2  11       12.24        9.78      2.92 o 
  -2   2  11      360.63      318.77     12.24 o 
  -1   2  11      176.20      180.57     20.97 o 
   0   2  11     2773.96     3042.46     85.71 o 
   1   2  11      259.62      240.73     23.37 o 
   2   2  11      996.54      943.46     21.21 o 
   3   2  11       61.89       55.40      5.92 o 
   4   2  11        2.00        2.09      3.35 o 
   5   2  11      504.12      486.39     20.19 o 
   6   2  11      254.81      268.81     23.19 o 
   7   2  11      130.30      140.41     11.81 o 
   8   2  11      773.06      788.84     27.99 o 
   9   2  11      593.13      564.71     39.55 o 
  10   2  11        0.05       -1.69      8.70 o 
  11   2  11      204.19      218.66     35.85 o 
 -13   3  11       21.98       26.29     16.08 o 
 -12   3  11      101.97      118.95     27.50 o 
 -11   3  11      244.08      277.44     37.98 o 
 -10   3  11        8.56        4.33      3.38 o 
  -9   3  11        0.06        0.91      4.22 o 
  -8   3  11      670.30      607.75     34.04 o 
  -7   3  11      159.42      154.11     15.86 o 
  -6   3  11     2336.48     2434.24     45.25 o 
  -5   3  11      871.14      860.05     26.20 o 
  -4   3  11       97.79      101.34      8.75 o 
  -3   3  11      779.49      895.53     24.18 o 
  -2   3  11     1002.11     1228.69     39.24 o 
  -1   3  11     1025.53     1093.97     54.93 o 
   0   3  11     1878.13     1881.98     72.65 o 
   1   3  11      152.72      121.50     19.31 o 
   2   3  11     2296.88     2311.33     46.56 o 
   3   3  11       14.89        7.31      3.10 o 
   4   3  11      109.03      105.67      9.54 o 
   5   3  11      526.42      527.07     22.01 o 
   6   3  11     1191.44     1149.71     48.34 o 
   7   3  11      282.63      270.22     18.27 o 
   8   3  11      333.51      345.94     28.32 o 
   9   3  11      334.30      352.90     23.78 o 
  10   3  11        1.10       -8.46     10.89 o 
  11   3  11        1.23       -6.83     12.48 o 
 -13   4  11      185.70      247.93     40.02 o 
 -12   4  11       26.97       15.50     12.33 o 
 -11   4  11        1.78       -1.27      8.21 o 
 -10   4  11       15.81       13.99      6.08 o 
  -9   4  11       34.92       35.11      9.01 o 
  -8   4  11      328.09      314.02     18.14 o 
  -7   4  11      248.93      270.48     24.30 o 
  -6   4  11        6.31        7.22      3.64 o 
  -5   4  11      137.01      126.07     11.76 o 
  -4   4  11      127.66      124.52     10.36 o 
  -3   4  11       14.95       25.15      9.48 o 
  -2   4  11      531.15      535.01     42.12 o 
  -1   4  11      321.95      332.46     33.22 o 
   0   4  11       92.71       82.96     17.12 o 
   1   4  11       35.22       30.61     11.59 o 
   2   4  11     2794.44     2878.11     97.98 o 
   3   4  11     1002.08      928.47     34.27 o 
   4   4  11     1253.65     1294.84     34.10 o 
   5   4  11        0.33        2.91      4.21 o 
   6   4  11      182.13      141.50     22.94 o 
   7   4  11       19.36       27.96      9.45 o 
   8   4  11       12.01        4.49      9.79 o 
   9   4  11       17.54        2.52     10.26 o 
  10   4  11       10.51        7.34     10.04 o 
  11   4  11       35.99       29.48     15.36 o 
 -12   5  11      187.02      151.93     31.17 o 
 -11   5  11      190.89      225.86     35.54 o 
 -10   5  11      419.71      451.93     31.56 o 
  -9   5  11      509.27      498.84     32.91 o 
  -8   5  11        0.41       -1.91      4.58 o 
  -7   5  11       82.91       91.33     10.54 o 
  -6   5  11      350.25      352.04     34.18 o 
  -5   5  11     2378.76     2362.49     48.81 o 
  -4   5  11      294.26      266.52     25.36 o 
  -3   5  11      294.44      280.75     21.82 o 
  -2   5  11      319.00      359.07     24.58 o 
  -1   5  11     2471.86     2481.70     96.51 o 
   0   5  11      995.78      912.33     58.60 o 
   1   5  11      317.13      289.24     22.16 o 
   2   5  11        0.04       -2.84      4.85 o 
   3   5  11      824.03      846.88     40.99 o 
   4   5  11      510.23      519.41     28.87 o 
   5   5  11       90.15       88.73     13.27 o 
   6   5  11      175.85      180.15     19.09 o 
   7   5  11      652.61      651.33     36.81 o 
   8   5  11       74.54       48.97     11.05 o 
   9   5  11       37.26       48.31     20.68 o 
  10   5  11       10.90       15.73      9.46 o 
 -12   6  11        3.64       24.06     14.35 o 
 -11   6  11        0.80        7.46      9.58 o 
 -10   6  11        3.23       -4.00     10.84 o 
  -9   6  11      129.21      105.02     16.55 o 
  -8   6  11       17.31       14.69      5.75 o 
  -7   6  11        4.64        2.63      6.94 o 
  -6   6  11       47.12       80.00     13.73 o 
  -5   6  11        1.88       -4.80     13.25 o 
  -4   6  11       22.04       11.81      8.45 o 
  -3   6  11       10.54        6.61      7.07 o 
  -2   6  11      146.44      158.53     27.20 o 
  -1   6  11        2.40        0.94      8.47 o 
   0   6  11      107.02      106.24     22.69 o 
   1   6  11       49.16       73.71     19.71 o 
   2   6  11        1.95        8.70     11.29 o 
   3   6  11     2982.18     2921.51    114.41 o 
   4   6  11     1662.45     1742.88     89.87 o 
   5   6  11        0.83        7.36     11.12 o 
   6   6  11       26.55       25.96      9.45 o 
   7   6  11       69.38       54.03     28.00 o 
   8   6  11       14.47        0.34      5.88 o 
   9   6  11      322.63      305.42     40.10 o 
  10   6  11      115.19      149.01     30.87 o 
 -12   7  11       79.92       92.71     23.76 o 
 -11   7  11        5.72       16.22     11.13 o 
 -10   7  11      183.29      220.79     24.31 o 
  -9   7  11        7.62        5.18      7.52 o 
  -8   7  11       12.29       15.26     13.94 o 
  -7   7  11      590.96      594.79     56.93 o 
  -6   7  11      812.89      801.08     64.92 o 
  -5   7  11      318.46      300.82     39.81 o 
  -4   7  11      459.81      496.95     49.99 o 
  -3   7  11       79.70       50.14     16.65 o 
  -2   7  11      191.27      149.42     28.15 o 
  -1   7  11       89.81      108.93     23.66 o 
   0   7  11       13.63        5.73      8.94 o 
   1   7  11      324.58      291.77     39.25 o 
   2   7  11      159.32      156.79     29.00 o 
   3   7  11        0.53        0.31     11.75 o 
   4   7  11     1029.15     1150.18     77.24 o 
   5   7  11        2.43       -1.35     10.64 o 
   6   7  11        1.57        7.97     10.28 o 
   7   7  11        0.72        2.38     11.92 o 
   8   7  11      134.81      156.94     20.72 o 
   9   7  11        7.15        8.58      9.64 o 
  10   7  11        1.34       -6.90     12.21 o 
 -11   8  11        5.01       -9.02     11.44 o 
 -10   8  11      163.14      203.67     24.07 o 
  -9   8  11      113.81      136.97     20.01 o 
  -8   8  11      274.32      267.64     40.49 o 
  -7   8  11      175.25      158.12     30.99 o 
  -6   8  11      176.22      228.51     37.16 o 
  -5   8  11       70.95       49.14     20.12 o 
  -4   8  11       10.35       12.84      8.45 o 
  -3   8  11       60.38       32.36     13.64 o 
  -2   8  11      182.87      185.68     33.26 o 
  -1   8  11        1.90        6.42     11.27 o 
   0   8  11        0.00       -6.33     11.99 o 
   1   8  11       67.74       64.93     20.61 o 
   2   8  11       69.19       45.17     16.86 o 
   3   8  11       18.81       23.25     15.93 o 
   4   8  11      336.65      330.72     44.00 o 
   5   8  11       27.12       34.39     16.32 o 
   6   8  11      218.81      186.48     33.29 o 
   7   8  11        1.04        2.85      6.62 o 
   8   8  11       75.24       82.01     15.64 o 
   9   8  11       39.86       30.77     15.72 o 
 -10   9  11        9.11        4.54      9.26 o 
  -9   9  11        1.17        5.34     10.98 o 
  -8   9  11      202.23      217.40     39.18 o 
  -7   9  11        7.21       12.03     11.13 o 
  -6   9  11       40.53       22.56     15.29 o 
  -5   9  11     1200.02     1154.46     86.93 o 
  -4   9  11      859.53      921.73     76.50 o 
  -3   9  11      111.51      170.22     33.72 o 
  -2   9  11      925.76      896.36     74.57 o 
  -1   9  11     2424.38     2281.27    117.90 o 
   0   9  11      612.95      647.77     63.37 o 
   1   9  11       76.43       82.69     24.80 o 
   2   9  11      678.63      657.35     64.48 o 
   3   9  11       37.94       43.66     18.45 o 
   4   9  11      213.98      162.39     33.57 o 
   5   9  11       19.39       -3.16     14.36 o 
   6   9  11      166.25      176.41     36.03 o 
   7   9  11        0.70      -13.68     13.68 o 
   8   9  11        1.25        1.11      7.73 o 
 -10  10  11       22.83       32.30     17.93 o 
  -9  10  11       12.75       -7.96     17.88 o 
  -8  10  11      158.23      232.44     42.65 o 
  -7  10  11       17.15       11.33     14.44 o 
  -6  10  11       57.23      360.99     51.05 o 
  -5  10  11       16.54       22.33     16.69 o 
  -4  10  11       50.75       48.08     22.26 o 
  -3  10  11      319.36      318.40     48.42 o 
  -2  10  11       79.51       51.27     17.19 o 
  -1  10  11      120.73      118.72     30.01 o 
   0  10  11        0.30       -4.62     16.01 o 
   1  10  11       80.22       70.81     23.58 o 
   2  10  11        0.04       11.19     12.25 o 
   3  10  11        4.11        3.33     10.53 o 
   4  10  11       23.38       27.34     14.08 o 
   5  10  11       64.40       77.40     23.98 o 
   6  10  11      170.48      225.30     41.69 o 
   7  10  11       37.89       24.77     14.91 o 
   8  10  11      112.97      140.56     30.13 o 
  -9  11  11       70.28      100.10     33.25 o 
  -8  11  11       58.20       68.57     23.01 o 
  -7  11  11       48.13       64.21     23.00 o 
  -6  11  11       26.01       27.87     18.99 o 
  -5  11  11       48.28       83.88     27.72 o 
  -4  11  11      121.63      160.62     35.82 o 
  -3  11  11       96.87      123.51     32.49 o 
  -2  11  11       60.50       82.76     26.52 o 
  -1  11  11      163.91      119.98     30.47 o 
   0  11  11      119.83      146.21     34.93 o 
   1  11  11      197.60      153.92     35.20 o 
   2  11  11      167.28      234.90     44.12 o 
   3  11  11        5.86       -9.36     16.37 o 
   4  11  11       62.05      102.19     29.21 o 
   5  11  11      116.64      112.56     30.41 o 
   6  11  11        1.54      -12.10     12.10 o 
   7  11  11       38.53       90.91     29.37 o 
  -8  12  11       28.82       46.86     21.84 o 
  -7  12  11       14.09       80.22     25.02 o 
  -6  12  11       23.46       53.32     24.98 o 
  -5  12  11       10.57        9.88     11.81 o 
  -4  12  11      447.32      426.47     60.56 o 
  -3  12  11        0.89       -5.12     16.75 o 
  -2  12  11      294.65      341.14     54.02 o 
  -1  12  11      113.91       85.14     27.62 o 
   0  12  11      303.66      362.49     55.14 o 
   1  12  11       26.27       24.86     17.60 o 
   2  12  11       32.36       -1.47     15.77 o 
   3  12  11        3.13       17.66     16.55 o 
   4  12  11       60.78       73.81     26.72 o 
   5  12  11       45.56       74.56     30.22 o 
   6  12  11       14.24       36.04     20.98 o 
  -6  13  11        0.34       35.80     24.32 o 
  -5  13  11       48.06       39.58     20.90 o 
  -4  13  11        8.44      -24.56     24.56 o 
  -3  13  11        5.20       -3.33     13.11 o 
  -2  13  11       17.84       23.33     16.84 o 
  -1  13  11       42.30       12.17     14.64 o 
   0  13  11       10.02       20.09     14.93 o 
   1  13  11       54.38       81.01     27.20 o 
   2  13  11      351.25      382.89     59.89 o 
   3  13  11        0.08        2.46     13.02 o 
   4  13  11       19.89       26.29     22.57 o 
  -4  14  11        3.12       14.88     15.18 o 
  -3  14  11        1.78      -14.23     16.51 o 
  -2  14  11       11.46       -8.79     14.11 o 
  -1  14  11      182.29      196.45     45.00 o 
   0  14  11        1.14       11.42     15.08 o 
   1  14  11       98.99      148.89     40.40 o 
   2  14  11        1.02       23.19     17.45 o 
 -12   0  12      467.84      455.01     49.35 o 
 -10   0  12       54.85       54.62     14.14 o 
  -8   0  12      396.58      391.47     22.75 o 
  -6   0  12       11.17       31.96      9.54 o 
  -4   0  12      158.24      153.02     11.38 o 
  -2   0  12      813.31      965.74     45.77 o 
   0   0  12    13613.71    15431.40    183.84 o 
   2   0  12      171.35      202.48     22.13 o 
   4   0  12     2264.57     2289.82     47.92 o 
   6   0  12       24.53       15.21      4.81 o 
   8   0  12      221.11      255.79     20.00 o 
 -13   1  12       56.70       60.08     21.60 o 
 -12   1  12        1.92        2.97      9.71 o 
 -11   1  12      129.77      120.11     17.22 o 
 -10   1  12      391.45      449.24     18.13 o 
  -9   1  12      117.63      141.17     10.17 o 
  -8   1  12      610.96      616.79     20.22 o 
  -7   1  12     1495.50     1505.84     39.28 o 
  -6   1  12      606.94      571.46     20.76 o 
  -5   1  12      401.63      394.37     14.69 o 
  -4   1  12     1382.86     1390.46     27.60 o 
  -3   1  12        7.63        5.86      3.45 o 
  -2   1  12      141.41      124.89      5.74 o 
  -1   1  12     3286.60     3223.43     86.35 o 
   0   1  12     5894.67     6021.11    118.26 o 
   1   1  12     2132.86     2141.88     24.38 o 
   2   1  12        0.17        0.35      1.74 o 
   3   1  12      549.45      532.33     17.20 o 
   4   1  12      434.70      452.02     17.71 o 
   5   1  12       71.11       66.53      6.75 o 
   6   1  12      317.18      329.18     15.12 o 
   7   1  12       11.48       11.70      3.79 o 
   8   1  12      156.08      167.18     13.34 o 
   9   1  12      347.21      436.50     43.02 o 
  10   1  12      276.04      284.51     37.11 o 
  11   1  12       37.62       11.55      9.92 o 
 -13   2  12        0.13      -13.93     13.93 o 
 -12   2  12       26.66       50.24     16.68 o 
 -11   2  12       72.27       40.77     16.33 o 
 -10   2  12       14.72       13.82      8.11 o 
  -9   2  12        0.20       -0.27      3.08 o 
  -8   2  12       11.32       11.13      6.40 o 
  -7   2  12        0.06       -0.18      2.72 o 
  -6   2  12      424.71      411.51     23.20 o 
  -5   2  12      117.79      112.79      9.21 o 
  -4   2  12      344.97      410.27     15.78 o 
  -3   2  12      871.30      917.13     21.07 o 
  -2   2  12      935.56     1012.75     24.35 o 
  -1   2  12      867.22      995.83     50.86 o 
   0   2  12     1703.96     1924.63     70.80 o 
   1   2  12        0.46        4.45      4.47 o 
   2   2  12      378.28      376.21     13.37 o 
   3   2  12      197.92      191.55     10.93 o 
   4   2  12       38.39       39.19      5.62 o 
   5   2  12      101.57       90.10      9.27 o 
   6   2  12        1.13       -2.75      4.43 o 
   7   2  12      615.06      609.65     24.76 o 
   8   2  12      208.00      199.70     14.73 o 
   9   2  12      609.67      533.83     48.71 o 
  10   2  12      125.18      127.64     26.51 o 
  11   2  12      111.07       94.14     24.23 o 
 -13   3  12        0.02       18.93     13.57 o 
 -12   3  12      300.08      348.00     44.32 o 
 -11   3  12        4.25       -1.58     11.65 o 
 -10   3  12      230.61      220.20     14.06 o 
  -9   3  12        0.44        7.01      3.05 o 
  -8   3  12      438.85      479.10     28.82 o 
  -7   3  12      880.90      820.94     36.25 o 
  -6   3  12      369.66      411.68     62.07 o 
  -5   3  12      603.23      560.97     21.43 o 
  -4   3  12      149.29      145.48     10.59 o 
  -3   3  12      813.62      820.98     23.50 o 
  -2   3  12      245.59      357.40     32.82 o 
  -1   3  12      125.82      149.65     21.60 o 
   0   3  12       31.18      263.95     29.99 o 
   1   3  12      160.76      190.99     24.40 o 
   2   3  12      340.44      324.63     22.56 o 
   3   3  12      605.54      688.13     21.89 o 
   4   3  12      842.34      889.29     26.81 o 
   5   3  12     1424.02     1442.78     36.61 o 
   6   3  12      126.83      131.51     14.97 o 
   7   3  12      138.63      167.48     18.13 o 
   8   3  12        5.70       22.90      8.11 o 
   9   3  12        0.05       -4.79      4.79 o 
  10   3  12      110.31      128.87     26.63 o 
  11   3  12       23.88       20.30     15.24 o 
 -12   4  12       88.61      139.55     29.52 o 
 -11   4  12        0.00        7.53     12.07 o 
 -10   4  12      218.24      229.43     14.93 o 
  -9   4  12       58.20       59.21     11.34 o 
  -8   4  12      366.74      334.07     25.61 o 
  -7   4  12     1091.65     1062.82     33.29 o 
  -6   4  12     1096.92     1142.93     33.32 o 
  -5   4  12       31.32       39.88      6.53 o 
  -4   4  12      260.39      296.55     15.92 o 
  -3   4  12        1.22        0.08      3.19 o 
  -2   4  12       10.23       10.41      4.67 o 
  -1   4  12      237.19      259.84     30.22 o 
   0   4  12     1488.65     1568.16     73.41 o 
   1   4  12        6.19       -1.85      9.36 o 
   2   4  12      228.37      211.09     18.20 o 
   3   4  12        2.04        3.55      3.56 o 
   4   4  12       11.21       19.76      7.70 o 
   5   4  12       18.57        5.20      4.32 o 
   6   4  12      832.84      824.36     38.22 o 
   7   4  12       18.74       13.15     22.22 o 
   8   4  12        1.30        6.81     12.84 o 
   9   4  12       59.70       45.51     16.20 o 
  10   4  12       14.92       26.73     14.03 o 
 -12   5  12      199.92      200.35     35.63 o 
 -11   5  12       32.01       -1.09      9.11 o 
 -10   5  12      494.51      537.02     44.64 o 
  -9   5  12      659.37      683.41     38.90 o 
  -8   5  12      151.68      135.48     17.20 o 
  -7   5  12      422.37      401.29     27.97 o 
  -6   5  12      383.80      427.95     29.57 o 
  -5   5  12     1834.48     1886.50     45.76 o 
  -4   5  12     1104.09     1011.11     37.43 o 
  -3   5  12      201.82      176.00     26.83 o 
  -2   5  12     1592.94     1695.20     82.04 o 
  -1   5  12     1315.05     1224.27     69.78 o 
   0   5  12      218.20      189.32     27.64 o 
   1   5  12      261.00      278.75     33.63 o 
   2   5  12      279.59      272.95     33.59 o 
   3   5  12     3541.09     3700.86     74.25 o 
   4   5  12      345.97      350.05     32.83 o 
   5   5  12      124.83      111.75     14.85 o 
   6   5  12       45.53       37.64     10.37 o 
   7   5  12       46.47       33.48      9.79 o 
   8   5  12       33.63       29.05     28.44 o 
   9   5  12        4.24       25.62     16.13 o 
  10   5  12      205.57      162.99     32.53 o 
 -12   6  12       13.40       16.57     10.97 o 
 -11   6  12       21.07       27.47     15.46 o 
 -10   6  12       37.60       27.08     24.57 o 
  -9   6  12        2.62        5.09     10.95 o 
  -8   6  12      359.27      345.87     28.24 o 
  -7   6  12        8.45       26.20     12.51 o 
  -6   6  12       91.33       86.83     19.94 o 
  -5   6  12      150.02      130.36     26.11 o 
  -4   6  12       53.84       32.08     13.31 o 
  -3   6  12       23.80       55.81     16.37 o 
  -2   6  12        0.01       -4.84      9.51 o 
  -1   6  12      875.19      887.61     63.51 o 
   0   6  12      351.08      498.18     48.25 o 
   1   6  12      195.56      185.09     29.45 o 
   2   6  12     2332.41     2399.11    104.83 o 
   3   6  12       60.59      103.87     24.22 o 
   4   6  12      121.48      152.01     27.92 o 
   5   6  12      799.14      869.74     65.21 o 
   6   6  12      250.08      244.07     23.48 o 
   7   6  12        0.47        6.48     11.80 o 
   8   6  12        0.05       -5.01      5.88 o 
   9   6  12      278.18      288.72     39.44 o 
  10   6  12       53.64       45.96     21.02 o 
 -11   7  12        3.21        6.96      9.32 o 
 -10   7  12      112.20      104.11     26.56 o 
  -9   7  12      228.66      252.83     26.06 o 
  -8   7  12       64.52       82.56     28.21 o 
  -7   7  12       19.98       20.70     14.99 o 
  -6   7  12      155.75      191.96     32.99 o 
  -5   7  12      125.96      116.87     26.08 o 
  -4   7  12      197.49      176.43     31.41 o 
  -3   7  12      473.56      492.44     51.00 o 
  -2   7  12      249.75      191.29     31.31 o 
  -1   7  12       46.43       50.96     18.53 o 
   0   7  12       17.67       25.58     12.34 o 
   1   7  12     1067.14     1090.25     74.71 o 
   2   7  12      169.18      164.16     30.81 o 
   3   7  12     2022.19     2054.09    104.17 o 
   4   7  12      133.15      166.62     32.01 o 
   5   7  12       38.60       14.73     11.95 o 
   6   7  12      377.90      388.87     30.99 o 
   7   7  12       31.41       17.93      9.40 o 
   8   7  12        8.19       15.20     20.24 o 
   9   7  12        0.50      -14.09     14.09 o 
 -11   8  12       51.43      102.14     25.38 o 
 -10   8  12      190.45      211.88     24.54 o 
  -9   8  12        0.57       17.77     10.26 o 
  -8   8  12        2.60       10.24     10.99 o 
  -7   8  12       23.23       -2.28     10.67 o 
  -6   8  12      473.75      447.22     52.11 o 
  -5   8  12       84.62      101.94     26.97 o 
  -4   8  12      491.06      532.64     56.37 o 
  -3   8  12        0.00        9.10      9.66 o 
  -2   8  12      332.44      302.25     41.49 o 
  -1   8  12        2.10       -6.29     11.47 o 
   0   8  12      207.67      279.16     40.79 o 
   1   8  12      112.26       93.11     24.52 o 
   2   8  12       56.06       59.94     20.89 o 
   3   8  12      511.91      551.51     57.53 o 
   4   8  12      496.98      493.04     54.62 o 
   5   8  12      358.53      299.96     43.82 o 
   6   8  12        6.53       20.57     13.34 o 
   7   8  12       29.55       11.95      7.39 o 
   8   8  12      143.06      141.13     42.78 o 
   9   8  12        0.12       10.48     10.36 o 
 -10   9  12       48.78       60.35     14.06 o 
  -9   9  12      407.45      477.49     37.70 o 
  -8   9  12       92.59       65.89     22.75 o 
  -7   9  12        0.46       -8.01     14.03 o 
  -6   9  12        0.18       10.93     12.52 o 
  -5   9  12       32.96       21.64     14.24 o 
  -4   9  12        0.08        3.63      9.95 o 
  -3   9  12      178.21      177.11     34.94 o 
  -2   9  12       16.23       17.29     14.91 o 
  -1   9  12      684.26      555.31     59.77 o 
   0   9  12      508.45      533.68     59.09 o 
   1   9  12       92.34       54.99     20.91 o 
   2   9  12     1073.34     1172.57     87.33 o 
   3   9  12       30.10       10.96     12.16 o 
   4   9  12        1.42       -4.96     12.37 o 
   5   9  12       40.63       49.40     21.08 o 
   6   9  12       70.35       41.54     19.16 o 
   7   9  12       52.75       51.76     25.07 o 
   8   9  12       19.69       12.17     13.70 o 
  -9  10  12        7.54        0.08     11.43 o 
  -8  10  12       26.79       20.59     15.56 o 
  -7  10  12        1.40      -11.15     17.28 o 
  -6  10  12      376.84      365.61     52.65 o 
  -5  10  12      128.86      145.07     33.71 o 
  -4  10  12      567.72      491.88     61.03 o 
  -3  10  12      642.60      553.73     63.55 o 
  -2  10  12      751.58      832.08     76.08 o 
  -1  10  12       28.06       -5.30     17.23 o 
   0  10  12       97.20      110.17     27.90 o 
   1  10  12       41.73       31.95     19.02 o 
   2  10  12       60.89       64.09     21.42 o 
   3  10  12      249.52      269.95     45.25 o 
   4  10  12       11.32       15.77     12.62 o 
   5  10  12       31.94       86.62     28.00 o 
   6  10  12       57.98       38.42     16.66 o 
   7  10  12       16.68      -19.34     19.34 o 
  -9  11  12      127.67      141.52     34.01 o 
  -8  11  12       60.88       59.10     24.34 o 
  -7  11  12      188.64      280.01     48.36 o 
  -6  11  12       84.16       67.80     25.44 o 
  -5  11  12       73.41       88.50     26.21 o 
  -4  11  12        2.65       -1.45     12.98 o 
  -3  11  12        0.04       47.24     24.24 o 
  -2  11  12        8.07       55.89     23.30 o 
  -1  11  12       19.10       22.78     15.71 o 
   0  11  12       41.85       44.14     19.72 o 
   1  11  12      118.83      117.84     32.52 o 
   2  11  12      111.68       60.47     21.98 o 
   3  11  12       36.32       31.22     18.90 o 
   4  11  12      252.95      261.76     47.13 o 
   5  11  12        1.07       16.54     15.47 o 
   6  11  12        0.05      -22.84     22.84 o 
  -7  12  12        0.22      -17.24     17.24 o 
  -6  12  12       12.06        7.18     11.40 o 
  -5  12  12        3.93       26.37     17.89 o 
  -4  12  12       47.41       48.99     23.30 o 
  -3  12  12       32.37       65.56     26.72 o 
  -2  12  12       51.16       54.90     23.80 o 
  -1  12  12        6.02        6.95     16.12 o 
   0  12  12      242.72      223.71     46.69 o 
   1  12  12        0.03       -9.75     16.66 o 
   2  12  12       31.74       17.36     10.56 o 
   3  12  12      135.37      162.65     39.15 o 
   4  12  12        0.05       14.56     15.66 o 
   5  12  12       13.76       68.52     27.56 o 
  -6  13  12       75.17      104.05     30.73 o 
  -5  13  12      182.97      197.81     44.16 o 
  -4  13  12        3.06        2.68     12.47 o 
  -3  13  12       13.07       20.71     19.96 o 
  -2  13  12      138.14      136.12     38.70 o 
  -1  13  12      352.64      394.05     60.61 o 
   0  13  12       90.97      163.40     40.09 o 
   1  13  12       38.31       33.34     18.82 o 
   2  13  12      134.64      184.06     42.40 o 
   3  13  12       37.29       61.11     26.44 o 
   4  13  12       94.52      148.57     38.30 o 
  -3  14  12        7.72        4.41     10.57 o 
  -2  14  12        3.97       -4.71     12.22 o 
  -1  14  12       33.99       25.30     18.06 o 
   0  14  12        6.51       -2.26     14.26 o 
   1  14  12      125.62      175.57     42.15 o 
 -13   0  13      381.78      377.42     47.14 o 
 -11   0  13       39.79       36.19     15.67 o 
  -9   0  13      141.27      119.31     13.31 o 
  -7   0  13       11.41        9.73      6.23 o 
  -5   0  13      423.18      390.09     19.83 o 
  -3   0  13      201.07      213.63     23.17 o 
  -1   0  13      491.74      596.44     38.22 o 
   1   0  13     4288.31     4568.55    106.74 o 
   3   0  13      219.34      213.26     24.16 o 
   5   0  13      318.75      302.13     19.19 o 
   7   0  13      101.48       92.35     12.01 o 
 -13   1  13        7.85       -7.11     12.44 o 
 -12   1  13       12.08       22.83     14.21 o 
 -11   1  13      194.67      178.20     30.44 o 
 -10   1  13      164.88      166.21     11.38 o 
  -9   1  13      418.20      452.34     18.33 o 
  -8   1  13      116.25      102.71      8.58 o 
  -7   1  13        3.32        3.69      4.16 o 
  -6   1  13      103.44      102.30      9.30 o 
  -5   1  13      665.33      713.83     19.33 o 
  -4   1  13      437.36      432.21     15.51 o 
  -3   1  13     1146.91     1181.77     66.60 o 
  -2   1  13      602.31      618.48     21.44 o 
  -1   1  13       36.88       53.50     13.23 o 
   0   1  13      278.94      296.98     28.38 o 
   1   1  13       13.75        5.83      2.35 o 
   2   1  13      546.32      559.20     25.56 o 
   3   1  13      151.42      130.53      8.74 o 
   4   1  13      680.11      691.10     22.40 o 
   5   1  13        0.03        1.94      3.08 o 
   6   1  13      141.83      133.03     11.35 o 
   7   1  13        0.43       -1.70      4.35 o 
   8   1  13      169.39      173.80     13.89 o 
   9   1  13      102.92       99.10     21.71 o 
  10   1  13        5.38        1.55      9.15 o 
 -13   2  13       90.82      109.41     26.05 o 
 -12   2  13       42.82       41.38     17.52 o 
 -11   2  13       19.48        7.39     10.78 o 
 -10   2  13       11.95        7.54      3.39 o 
  -9   2  13      114.37       93.84      9.84 o 
  -8   2  13      702.28      652.48     24.68 o 
  -7   2  13        0.94        1.14      2.94 o 
  -6   2  13      144.58      145.00     13.99 o 
  -5   2  13      171.15      158.17     11.00 o 
  -4   2  13      117.56      110.73      8.32 o 
  -3   2  13      757.74      775.11     19.10 o 
  -2   2  13      444.00      483.67     16.60 o 
  -1   2  13       13.99       13.23      5.08 o 
   0   2  13      195.10      199.35     24.16 o 
   1   2  13      165.73      171.32      7.66 o 
   2   2  13     1255.28     1297.61     32.79 o 
   3   2  13      160.17      162.86     10.20 o 
   4   2  13      209.09      205.03     12.62 o 
   5   2  13       16.02       14.84      4.39 o 
   6   2  13       90.84       88.36     13.10 o 
   7   2  13      492.17      481.00     22.65 o 
   8   2  13      249.68      261.30     17.33 o 
   9   2  13      743.37      684.15     54.47 o 
  10   2  13       14.07       -0.30      7.72 o 
 -13   3  13        4.14       -3.82     11.55 o 
 -12   3  13       65.34       69.39     21.18 o 
 -11   3  13        7.24       -1.48      7.79 o 
 -10   3  13        6.26        6.21      4.50 o 
  -9   3  13        7.78        8.09      2.86 o 
  -8   3  13      421.64      433.81     20.58 o 
  -7   3  13      232.76      256.78     20.80 o 
  -6   3  13       25.30       26.77      6.89 o 
  -5   3  13     2052.58     2082.16     51.66 o 
  -4   3  13      137.54      139.42      9.43 o 
  -3   3  13       29.85       21.52      4.17 o 
  -2   3  13      772.03      745.41     20.80 o 
  -1   3  13      343.05      347.38     33.51 o 
   0   3  13     1237.85     1100.82     59.45 o 
   1   3  13      115.24       70.30     16.43 o 
   2   3  13     1076.82     1074.58     25.10 o 
   3   3  13      312.61      318.79     23.91 o 
   4   3  13     1768.10     1765.41     38.01 o 
   5   3  13     1031.47      984.25     30.50 o 
   6   3  13      336.92      381.02     36.21 o 
   7   3  13      488.12      532.37     31.21 o 
   8   3  13       22.02       13.58      7.16 o 
   9   3  13       63.75       77.46     20.36 o 
  10   3  13       80.16       70.85     20.83 o 
 -12   4  13        2.57        7.27      9.68 o 
 -11   4  13        0.44        9.89     16.66 o 
 -10   4  13        1.21        1.65      3.61 o 
  -9   4  13      304.92      308.13     26.19 o 
  -8   4  13     1883.21     1918.83     64.62 o 
  -7   4  13        3.04       -1.31      4.24 o 
  -6   4  13     1910.09     1893.10     43.66 o 
  -5   4  13      982.94      997.04     40.34 o 
  -4   4  13       21.81       37.37      6.00 o 
  -3   4  13       47.45       45.57      5.97 o 
  -2   4  13      142.90      134.62     14.91 o 
  -1   4  13      254.71      249.14     30.69 o 
   0   4  13      109.31       80.98     17.82 o 
   1   4  13        6.56        5.72      8.71 o 
   2   4  13       78.14      105.55     11.39 o 
   3   4  13     1279.02     1243.79     31.80 o 
   4   4  13        0.85        3.29      3.83 o 
   5   4  13       15.46       21.97      5.55 o 
   6   4  13      232.02      236.19     32.46 o 
   7   4  13      152.88      143.83     19.36 o 
   8   4  13      590.85      524.14     33.40 o 
   9   4  13        0.41       10.51      9.04 o 
  10   4  13       29.80       21.65     14.43 o 
 -12   5  13      117.09      131.59     28.17 o 
 -11   5  13       70.44       89.28     23.58 o 
 -10   5  13      225.41      244.38     23.75 o 
  -9   5  13       17.12       38.01     10.74 o 
  -8   5  13      239.76      205.79     17.15 o 
  -7   5  13      251.50      221.31     17.37 o 
  -6   5  13       26.53       17.27     10.14 o 
  -5   5  13       67.76       65.28     10.55 o 
  -4   5  13      718.35      748.01     36.95 o 
  -3   5  13       19.02        9.61      8.63 o 
  -2   5  13        2.63       -7.58      7.58 o 
  -1   5  13     2351.63     2402.46     98.98 o 
   0   5  13       38.38       38.71     15.23 o 
   1   5  13     1685.65     1653.59     83.26 o 
   2   5  13     1058.95      991.77     65.18 o 
   3   5  13     1626.59     1651.55     50.22 o 
   4   5  13       85.53      103.08     10.81 o 
   5   5  13      231.69      263.36     58.31 o 
   6   5  13        0.04       -6.10      6.87 o 
   7   5  13       21.88       20.35     12.93 o 
   8   5  13      104.79       87.59     14.70 o 
   9   5  13        0.81        7.22     10.20 o 
  10   5  13       50.06       48.19     17.48 o 
 -12   6  13       14.21       28.44     17.36 o 
 -11   6  13       77.25      115.82     26.47 o 
 -10   6  13       59.48       65.49     13.52 o 
  -9   6  13        4.01       20.75      9.09 o 
  -8   6  13        0.17       -6.59     11.78 o 
  -7   6  13      687.74      698.72     59.91 o 
  -6   6  13       44.30       39.19     14.48 o 
  -5   6  13       82.87       53.40     17.62 o 
  -4   6  13        1.94       -7.67      9.46 o 
  -3   6  13       35.46       42.93     16.38 o 
  -2   6  13        9.83       17.57     12.03 o 
  -1   6  13      595.46      566.88     51.45 o 
   0   6  13       20.51        9.19     10.86 o 
   1   6  13       50.07       51.33     17.03 o 
   2   6  13     1738.56     1764.56     92.24 o 
   3   6  13      701.72      699.52     59.25 o 
   4   6  13      978.33      971.46     69.88 o 
   5   6  13      438.35      442.07     30.45 o 
   6   6  13      198.05      197.10     21.58 o 
   7   6  13       81.63       86.28     14.94 o 
   8   6  13        5.51       13.30      7.08 o 
   9   6  13       34.36       27.33     14.01 o 
 -11   7  13        6.10       18.91     14.52 o 
 -10   7  13       95.70      108.36     17.48 o 
  -9   7  13      143.99      160.11     20.96 o 
  -8   7  13      642.30      686.82     71.25 o 
  -7   7  13      682.98      623.98     59.60 o 
  -6   7  13      502.18      429.72     49.67 o 
  -5   7  13      452.58      423.05     48.46 o 
  -4   7  13      527.13      539.04     54.27 o 
  -3   7  13      210.37      180.87     31.46 o 
  -2   7  13     1394.96     1410.67     85.87 o 
  -1   7  13      819.58      763.42     63.41 o 
   0   7  13      202.27      177.91     31.52 o 
   1   7  13     2133.98     2070.77    105.46 o 
   2   7  13        0.12        1.86     10.32 o 
   3   7  13      312.52      333.08     43.63 o 
   4   7  13      835.12      779.55     66.76 o 
   5   7  13        0.05       -9.72     12.94 o 
   6   7  13       77.79       61.24     13.33 o 
   7   7  13       21.13       11.18     10.31 o 
   8   7  13      170.71      180.01     22.48 o 
   9   7  13       21.17       28.49     15.62 o 
 -11   8  13      202.25      223.18     37.40 o 
 -10   8  13       62.73       33.86     12.07 o 
  -9   8  13      572.32      590.92     51.92 o 
  -8   8  13       86.34      105.87     27.72 o 
  -7   8  13       71.69       53.86     22.71 o 
  -6   8  13        3.54        4.11      9.02 o 
  -5   8  13       13.94       23.22     13.19 o 
  -4   8  13      139.21      132.21     28.90 o 
  -3   8  13       76.06       49.71     17.38 o 
  -2   8  13      962.69     1052.91     78.81 o 
  -1   8  13        8.98      -12.71     14.75 o 
   0   8  13      351.07      330.14     44.80 o 
   1   8  13       62.55       64.55     21.62 o 
   2   8  13      160.66      148.70     30.77 o 
   3   8  13       56.26       55.43     18.76 o 
   4   8  13       63.53       51.61     20.87 o 
   5   8  13      103.22       93.58     25.96 o 
   6   8  13        5.60       15.41     14.30 o 
   7   8  13      128.17      151.68     21.47 o 
   8   8  13       15.72       25.34     21.57 o 
 -10   9  13       25.32       38.90     10.83 o 
  -9   9  13      487.37      546.16     40.38 o 
  -8   9  13      460.18      583.63     64.18 o 
  -7   9  13       63.06       50.55     22.15 o 
  -6   9  13      592.56      575.54     63.14 o 
  -5   9  13       61.52       61.22     23.53 o 
  -4   9  13       98.77      108.41     28.09 o 
  -3   9  13       27.96       11.94      9.10 o 
  -2   9  13      348.90      285.96     44.10 o 
  -1   9  13      791.51      786.57     73.03 o 
   0   9  13      126.54       83.14     25.38 o 
   1   9  13      351.80      341.87     47.96 o 
   2   9  13       86.98       91.90     27.23 o 
   3   9  13      287.96      299.86     45.71 o 
   4   9  13        4.95       12.52     11.48 o 
   5   9  13      114.05      101.27     26.73 o 
   6   9  13       70.43       36.99     18.89 o 
   7   9  13       32.99       22.03     21.96 o 
   8   9  13      164.46      230.00     37.95 o 
  -9  10  13       97.50       67.30     24.71 o 
  -8  10  13      131.13      154.82     35.24 o 
  -7  10  13       93.16      106.46     28.42 o 
  -6  10  13       13.32       13.05     15.30 o 
  -5  10  13      490.50      435.30     57.77 o 
  -4  10  13      149.16      159.85     34.44 o 
  -3  10  13      567.36      609.06     66.87 o 
  -2  10  13      271.25      274.62     45.53 o 
  -1  10  13       11.20       35.51     19.88 o 
   0  10  13        2.79       -6.93     16.42 o 
   1  10  13       36.19       55.10     22.98 o 
   2  10  13      166.64      147.30     33.10 o 
   3  10  13      105.63      115.27     29.47 o 
   4  10  13       35.09       33.16     18.87 o 
   5  10  13      205.34      233.52     43.57 o 
   6  10  13       13.99       62.55     23.28 o 
   7  10  13        9.53       17.31     16.07 o 
  -8  11  13       68.89       72.90     28.19 o 
  -7  11  13      184.14      200.07     41.43 o 
  -6  11  13       48.75       36.94     17.27 o 
  -5  11  13        0.09        5.93     11.37 o 
  -4  11  13      736.75      726.96     76.80 o 
  -3  11  13      227.17      246.77     44.22 o 
  -2  11  13      297.81      321.65     51.77 o 
  -1  11  13       26.57        4.34     13.78 o 
   0  11  13      111.63      115.89     32.84 o 
   1  11  13      191.15      217.44     42.87 o 
   2  11  13       30.29       30.71     15.30 o 
   3  11  13       77.41       64.28     28.19 o 
   4  11  13       57.39       75.44     28.94 o 
   5  11  13        4.81       27.72     17.14 o 
   6  11  13      207.17      191.27     40.02 o 
  -7  12  13       38.74       71.69     30.59 o 
  -6  12  13       28.52       16.97     11.22 o 
  -5  12  13       10.89       41.64     20.71 o 
  -4  12  13       14.06       59.25     23.03 o 
  -3  12  13       60.19       64.48     25.39 o 
  -2  12  13       26.67       43.42     23.30 o 
  -1  12  13       14.97       13.66     15.92 o 
   0  12  13       23.52       67.61     27.28 o 
   1  12  13       61.23       60.42     23.58 o 
   2  12  13        0.21        0.55     15.31 o 
   3  12  13        0.07       32.65     24.82 o 
   4  12  13      218.03      269.00     50.31 o 
   5  12  13        7.71      -19.52     19.52 o 
  -5  13  13       55.00      129.24     36.82 o 
  -4  13  13      128.78      352.88     60.51 o 
  -3  13  13       66.94       87.24     30.87 o 
  -2  13  13       54.57       56.26     23.86 o 
  -1  13  13        5.19      -11.50     21.15 o 
   0  13  13      147.20      201.41     45.40 o 
   1  13  13        4.52      -23.75     23.75 o 
   2  13  13       50.03       52.62     27.76 o 
   3  13  13        9.02       17.73     19.80 o 
  -2  14  13        0.90        7.89     11.82 o 
  -1  14  13       33.35       94.64     29.94 o 
   0  14  13       35.51       48.19     25.19 o 
 -12   0  14      118.91      123.25     26.53 o 
 -10   0  14       78.61       86.33     12.49 o 
  -8   0  14        0.72        1.27      4.30 o 
  -6   0  14     1208.90     1260.57     57.26 o 
  -4   0  14      140.90      157.70     11.60 o 
  -2   0  14     3799.26     3787.32     98.83 o 
   0   0  14      467.57      503.10     37.00 o 
   2   0  14      350.37      360.59     32.00 o 
   4   0  14     1177.98     1175.80     58.47 o 
   6   0  14      201.59      158.99     22.42 o 
   8   0  14      140.71      128.60     20.91 o 
 -13   1  14       18.42       -7.07     10.18 o 
 -12   1  14      207.49      192.19     32.62 o 
 -11   1  14      126.20      122.72     24.93 o 
 -10   1  14        3.63        3.57      5.43 o 
  -9   1  14      130.58      139.42     10.61 o 
  -8   1  14       26.51       18.97      4.23 o 
  -7   1  14     1635.35     1625.97     46.20 o 
  -6   1  14     1227.56     1167.24     39.06 o 
  -5   1  14     2431.73     2357.10     42.11 o 
  -4   1  14     1004.11     1035.56     26.27 o 
  -3   1  14      483.95      477.07     29.16 o 
  -2   1  14      217.65      227.51      9.73 o 
  -1   1  14       97.73      150.24     21.65 o 
   0   1  14       38.71       22.23     10.02 o 
   1   1  14      765.33      690.72     44.77 o 
   2   1  14      609.56      595.54     19.66 o 
   3   1  14      688.31      675.64     24.73 o 
   4   1  14       15.46        8.75      3.91 o 
   5   1  14       67.32       75.52      8.62 o 
   6   1  14       74.85       84.55      9.39 o 
   7   1  14       10.41       13.78      4.57 o 
   8   1  14      102.52      116.26     11.97 o 
   9   1  14       90.57       81.91     19.41 o 
 -13   2  14        0.08       22.79     17.61 o 
 -12   2  14       16.84       35.45     17.06 o 
 -11   2  14      102.17      145.71     27.57 o 
 -10   2  14       11.42        5.09      4.27 o 
  -9   2  14      316.59      322.04     18.12 o 
  -8   2  14       10.13       10.21      4.24 o 
  -7   2  14        1.27       -2.21      3.30 o 
  -6   2  14      124.41      103.72     12.32 o 
  -5   2  14       59.80       57.93      6.91 o 
  -4   2  14      170.01      204.08     12.04 o 
  -3   2  14        0.29        0.50      2.17 o 
  -2   2  14       80.60       96.03      5.59 o 
  -1   2  14      278.45      335.07     32.24 o 
   0   2  14      154.75      146.15     18.43 o 
   1   2  14       14.65       10.35      2.21 o 
   2   2  14     1025.02     1024.66     46.23 o 
   3   2  14       51.31       48.44      6.01 o 
   4   2  14        0.48        4.95      3.10 o 
   5   2  14      275.38      248.37     15.08 o 
   6   2  14       68.45       42.10      8.40 o 
   7   2  14      397.53      406.64     21.49 o 
   8   2  14      224.37      238.22     17.05 o 
   9   2  14       18.82       27.08     12.54 o 
  10   2  14        3.77       -2.14      8.62 o 
 -12   3  14       39.42       46.70     19.15 o 
 -11   3  14      292.89      380.38     43.82 o 
 -10   3  14        0.03        1.54      4.26 o 
  -9   3  14      429.27      420.59     21.01 o 
  -8   3  14      450.37      478.43     22.22 o 
  -7   3  14     1745.43     1709.92     95.41 o 
  -6   3  14      102.18      108.77     12.94 o 
  -5   3  14      406.77      372.27     36.11 o 
  -4   3  14     1926.89     1887.42     36.16 o 
  -3   3  14       48.19       48.17     10.55 o 
  -2   3  14      164.78      173.21     11.59 o 
  -1   3  14      395.05      386.62     36.01 o 
   0   3  14      503.16      474.04     40.11 o 
   1   3  14        8.40        5.11      2.99 o 
   2   3  14      159.59      157.25     11.40 o 
   3   3  14      105.04       97.40      8.58 o 
   4   3  14       46.55       48.83      6.95 o 
   5   3  14      404.20      439.30     20.73 o 
   6   3  14        7.94        2.58      6.70 o 
   7   3  14     1122.96     1184.71     47.04 o 
   8   3  14        6.14        4.67      4.09 o 
   9   3  14      303.76      276.69     35.67 o 
  10   3  14        2.27        5.95      8.93 o 
 -12   4  14        0.21      -11.80     11.80 o 
 -11   4  14       11.08       10.35      8.27 o 
 -10   4  14      107.69      120.73     11.86 o 
  -9   4  14        0.53       -7.93      7.93 o 
  -8   4  14        0.27        2.38      4.16 o 
  -7   4  14        2.44      -14.56     18.50 o 
  -6   4  14       12.00        0.06      7.38 o 
  -5   4  14      268.05      288.40     20.62 o 
  -4   4  14      194.04      174.65     20.03 o 
  -3   4  14       16.05        7.12      3.74 o 
  -2   4  14      168.15      151.36     24.51 o 
  -1   4  14      137.16      136.62     23.74 o 
   0   4  14      705.51      814.56     55.94 o 
   1   4  14      162.86      213.19     29.34 o 
   2   4  14      168.03      173.20     17.76 o 
   3   4  14       14.30       14.99      4.37 o 
   4   4  14      269.59      261.00     15.76 o 
   5   4  14       46.39       28.19      5.94 o 
   6   4  14      281.91      276.56     33.46 o 
   7   4  14      578.44      593.53     34.73 o 
   8   4  14       37.75       51.93     10.94 o 
   9   4  14        5.25       -4.42      8.92 o 
  10   4  14        1.30        2.65     10.40 o 
 -12   5  14       46.45       54.30     21.52 o 
 -11   5  14       48.50       39.41     15.27 o 
 -10   5  14       13.41        7.74      5.72 o 
  -9   5  14      476.05      500.52     34.07 o 
  -8   5  14      202.47      191.62     20.58 o 
  -7   5  14       17.82        5.09      8.60 o 
  -6   5  14      229.64      231.39     32.85 o 
  -5   5  14       88.72      103.87     17.98 o 
  -4   5  14        8.85       22.49      7.77 o 
  -3   5  14     1558.59     1492.83     80.15 o 
  -2   5  14       47.96       40.13     13.53 o 
  -1   5  14      135.55      156.67     26.23 o 
   0   5  14      738.64      730.04     56.80 o 
   1   5  14     1075.31     1100.80     69.91 o 
   2   5  14     3522.60     3375.01    122.26 o 
   3   5  14      343.53      379.73     24.86 o 
   4   5  14      202.81      214.99     15.37 o 
   5   5  14      201.64      201.39     19.96 o 
   6   5  14      479.79      455.39     30.51 o 
   7   5  14      349.31      333.63     50.50 o 
   8   5  14        2.92       -3.82      8.05 o 
   9   5  14       24.49       17.30     15.37 o 
 -12   6  14        4.23       12.29     11.90 o 
 -11   6  14      220.69      178.62     31.22 o 
 -10   6  14      162.66      196.33     22.98 o 
  -9   6  14       37.19       53.36     12.26 o 
  -8   6  14      179.12      177.15     20.98 o 
  -7   6  14      257.54      286.96     25.28 o 
  -6   6  14       10.10       15.11     11.64 o 
  -5   6  14       75.67       82.64     22.76 o 
  -4   6  14        2.35        5.54      9.17 o 
  -3   6  14      288.05      268.61     35.81 o 
  -2   6  14      690.89      713.06     59.60 o 
  -1   6  14      348.11      292.59     38.57 o 
   0   6  14      464.08      520.08     51.12 o 
   1   6  14      537.37      516.82     50.88 o 
   2   6  14      541.95      530.15     51.82 o 
   3   6  14     2131.20     1948.52    100.43 o 
   4   6  14      255.47      265.28     38.30 o 
   5   6  14      424.79      427.52     29.98 o 
   6   6  14       18.65       33.87     11.00 o 
   7   6  14       18.33       28.85     24.65 o 
   8   6  14       77.75       72.11     18.36 o 
   9   6  14       10.28       17.90     14.16 o 
 -11   7  14       23.74       26.79     14.57 o 
 -10   7  14      206.06      207.48     23.73 o 
  -9   7  14        8.71        4.62      7.74 o 
  -8   7  14       62.36       34.44     10.18 o 
  -7   7  14        8.42       18.77     13.54 o 
  -6   7  14      135.46      116.40     26.11 o 
  -5   7  14      145.42      104.66     23.41 o 
  -4   7  14      343.81      373.44     45.14 o 
  -3   7  14      638.30      547.70     55.48 o 
  -2   7  14        3.10       -5.44     12.44 o 
  -1   7  14     1086.32     1047.73     75.79 o 
   0   7  14     2611.34     2756.00    123.05 o 
   1   7  14      824.82      816.56     67.52 o 
   2   7  14      579.92      546.23     55.52 o 
   3   7  14       21.09       12.07     12.34 o 
   4   7  14        0.19       21.78     14.67 o 
   5   7  14      190.34      139.20     29.19 o 
   6   7  14       44.43       25.72     19.73 o 
   7   7  14       22.22       13.49     18.04 o 
   8   7  14        0.74       -9.38      9.38 o 
   9   7  14        0.95       -6.83     12.30 o 
 -10   8  14       23.98       23.18     10.60 o 
  -9   8  14       48.08       47.27     21.33 o 
  -8   8  14       39.93       28.30     15.34 o 
  -7   8  14        1.41        0.27     12.48 o 
  -6   8  14      121.24      109.77     27.54 o 
  -5   8  14       30.56       25.08     13.55 o 
  -4   8  14      148.90      126.77     28.10 o 
  -3   8  14      279.82      214.68     36.67 o 
  -2   8  14       32.23       -1.67      9.66 o 
  -1   8  14      139.25      100.13     26.20 o 
   0   8  14     1297.90     1251.47     87.27 o 
   1   8  14      152.70      145.67     30.97 o 
   2   8  14      238.42      238.58     40.26 o 
   3   8  14        2.90       16.33     13.28 o 
   4   8  14       50.39       65.41     24.21 o 
   5   8  14      487.22      483.85     56.83 o 
   6   8  14        7.64       20.70     10.04 o 
   7   8  14        8.92       17.40      8.87 o 
   8   8  14       48.23       78.81     21.75 o 
 -10   9  14        8.38       19.66     11.70 o 
  -9   9  14      157.58      117.58     26.79 o 
  -8   9  14       12.21       12.89     12.44 o 
  -7   9  14        0.03        5.27     12.49 o 
  -6   9  14       59.72       44.32     19.78 o 
  -5   9  14        0.64        3.89     13.23 o 
  -4   9  14      198.01      164.69     34.62 o 
  -3   9  14       85.05       50.30     19.91 o 
  -2   9  14      463.15      426.96     54.77 o 
  -1   9  14      591.38      589.55     63.30 o 
   0   9  14       38.01        8.43     12.07 o 
   1   9  14      390.44      378.79     51.77 o 
   2   9  14      342.55      387.48     52.89 o 
   3   9  14       20.65       19.44     14.68 o 
   4   9  14       74.76      109.11     29.40 o 
   5   9  14        9.15       -3.18     12.72 o 
   6   9  14       26.48       25.86     18.23 o 
   7   9  14       11.00       11.90      9.67 o 
  -9  10  14      197.83      235.94     43.45 o 
  -8  10  14       52.13       68.41     26.40 o 
  -7  10  14        0.85      -13.71     13.71 o 
  -6  10  14       49.90       32.79     17.34 o 
  -5  10  14        7.78        0.94     11.47 o 
  -4  10  14       92.00      102.59     30.10 o 
  -3  10  14       19.36       43.44     20.98 o 
  -2  10  14        0.02      -15.06     15.06 o 
  -1  10  14        1.38        0.15     11.87 o 
   0  10  14      204.16      206.61     39.49 o 
   1  10  14      476.46      491.79     61.89 o 
   2  10  14       35.61       61.33     23.27 o 
   3  10  14       63.83       80.18     27.04 o 
   4  10  14       22.50        8.78     13.05 o 
   5  10  14       15.96       -4.25     12.22 o 
   6  10  14      183.65      130.38     33.19 o 
  -8  11  14      300.75      378.93     57.57 o 
  -7  11  14      124.99      174.44     39.29 o 
  -6  11  14       12.10       -8.81     14.19 o 
  -5  11  14       39.78       42.18     20.97 o 
  -4  11  14       35.95       49.33     23.30 o 
  -3  11  14       44.94       58.28     25.02 o 
  -2  11  14       51.58       59.85     24.62 o 
  -1  11  14       11.98       22.32     18.77 o 
   0  11  14       43.71        2.53     11.42 o 
   1  11  14      206.20      191.76     40.44 o 
   2  11  14        6.11      -10.52     18.83 o 
   3  11  14      572.68      691.94     77.69 o 
   4  11  14      149.05      153.35     36.94 o 
   5  11  14        2.51       -0.89     11.58 o 
  -7  12  14        0.56       -6.88     13.39 o 
  -6  12  14      132.67      123.63     36.79 o 
  -5  12  14      108.24      136.74     37.61 o 
  -4  12  14       33.10       32.95     18.48 o 
  -3  12  14      168.12      144.74     38.26 o 
  -2  12  14        0.12        8.81     11.62 o 
  -1  12  14        0.03        7.73     10.81 o 
   0  12  14        9.32        3.42     13.25 o 
   1  12  14       16.45        4.10     11.77 o 
   2  12  14      142.67      172.10     39.94 o 
   3  12  14      185.70      214.46     46.57 o 
   4  12  14       40.05       63.01     26.89 o 
  -5  13  14       76.65       81.81     30.78 o 
  -4  13  14        1.84       50.43     24.16 o 
  -3  13  14        3.44       14.94     17.78 o 
  -2  13  14      337.35      462.12     67.50 o 
  -1  13  14      118.77      147.48     38.78 o 
   0  13  14      151.23      205.19     45.00 o 
   1  13  14        2.28       -7.50     16.15 o 
   2  13  14       24.98       34.83     20.44 o 
 -11   0  15       89.20       78.40     20.28 o 
  -9   0  15      291.23      340.69     24.00 o 
  -7   0  15     1354.74     1486.71     64.96 o 
  -5   0  15     2138.86     1992.96     67.29 o 
  -3   0  15       17.01       73.14     16.88 o 
  -1   0  15     1277.76     1316.29     61.00 o 
   1   0  15        3.90       10.14      7.19 o 
   3   0  15        1.07       23.89     11.72 o 
   5   0  15      150.74      126.17     20.81 o 
   7   0  15      305.69      274.84     31.22 o 
 -13   1  15      169.06      156.36     30.78 o 
 -12   1  15        0.10        0.66      9.30 o 
 -11   1  15       32.14        6.00      8.36 o 
 -10   1  15      152.23      164.92     13.77 o 
  -9   1  15       13.13        5.78      3.46 o 
  -8   1  15       42.02       43.55      7.07 o 
  -7   1  15       41.57       53.10      9.42 o 
  -6   1  15       10.08        3.82      4.62 o 
  -5   1  15      222.43      189.55     12.36 o 
  -4   1  15       89.42       90.90     10.12 o 
  -3   1  15        0.43        2.19      7.73 o 
  -2   1  15       34.69       25.94     12.33 o 
  -1   1  15     5084.64     5306.68    125.64 o 
   0   1  15      937.56     1025.11     55.53 o 
   1   1  15       37.76       33.39     11.35 o 
   2   1  15        2.43        1.43      6.88 o 
   3   1  15      347.65      363.74     16.07 o 
   4   1  15      440.38      475.76     20.00 o 
   5   1  15       82.73       79.69     13.21 o 
   6   1  15       23.47       36.35      6.43 o 
   7   1  15      284.50      274.95     18.11 o 
   8   1  15        0.60        1.12      4.47 o 
 -12   2  15      919.41     1024.53     74.72 o 
 -11   2  15      164.83      162.19     28.57 o 
 -10   2  15       78.73       77.09      9.62 o 
  -9   2  15       86.27       91.96     10.27 o 
  -8   2  15      550.17      528.99     23.42 o 
  -7   2  15        0.89       -0.53      5.66 o 
  -6   2  15      179.35      160.44     12.29 o 
  -5   2  15      457.40      440.69     18.10 o 
  -4   2  15      543.22      535.38     17.97 o 
  -3   2  15      113.68      113.59      8.85 o 
  -2   2  15       10.48       12.49      2.21 o 
  -1   2  15     1513.64     1613.39     72.39 o 
   0   2  15      616.79      580.87     15.98 o 
   1   2  15      105.26       96.03      5.33 o 
   2   2  15      313.45      308.08     11.99 o 
   3   2  15      357.00      296.54     13.76 o 
   4   2  15      101.06       89.62      8.70 o 
   5   2  15       31.36       25.13      5.60 o 
   6   2  15      241.70      243.35     16.41 o 
   7   2  15        5.37        7.32      4.17 o 
   8   2  15       93.93      101.25     11.50 o 
   9   2  15      128.00      150.56     27.08 o 
  10   2  15       11.65       19.75     12.72 o 
 -12   3  15       17.50       42.88     18.07 o 
 -11   3  15      264.52      246.65     35.51 o 
 -10   3  15        4.26        1.17      4.15 o 
  -9   3  15      139.45      156.05     13.22 o 
  -8   3  15      295.95      294.99     18.20 o 
  -7   3  15       54.93       46.33     17.22 o 
  -6   3  15      156.90      164.59     16.04 o 
  -5   3  15       98.06       77.77     14.48 o 
  -4   3  15      171.91      167.31     10.86 o 
  -3   3  15      379.24      336.91     24.78 o 
  -2   3  15       29.53       32.98      9.61 o 
  -1   3  15      125.30      149.43     23.47 o 
   0   3  15     1259.05     1209.02     66.32 o 
   1   3  15        0.80        1.46      2.06 o 
   2   3  15     2534.81     2517.54     37.93 o 
   3   3  15      335.83      326.29     15.19 o 
   4   3  15        8.79       11.30      3.98 o 
   5   3  15      639.41      650.36     25.35 o 
   6   3  15       72.38       55.15     10.55 o 
   7   3  15       66.84       78.22     12.96 o 
   8   3  15      160.20      137.05     13.62 o 
   9   3  15      192.54      200.39     30.56 o 
  10   3  15       17.73       25.19     13.09 o 
 -12   4  15       37.61       25.48     13.85 o 
 -11   4  15       86.25       46.61     16.83 o 
 -10   4  15       23.53       25.27      5.93 o 
  -9   4  15        0.05        1.04      4.36 o 
  -8   4  15      203.93      195.65     20.26 o 
  -7   4  15        5.93       -1.72      5.80 o 
  -6   4  15       79.33       77.60     11.89 o 
  -5   4  15     1027.44     1068.97     39.53 o 
  -4   4  15      620.12      548.01     26.69 o 
  -3   4  15      298.76      303.95     29.42 o 
  -2   4  15        0.90       -7.83     10.28 o 
  -1   4  15        3.47       13.19      9.47 o 
   0   4  15      148.79      183.27     28.50 o 
   1   4  15      278.10      248.80     32.96 o 
   2   4  15     1942.02     1947.84     49.50 o 
   3   4  15      995.34      996.84     28.80 o 
   4   4  15      377.69      360.87     18.63 o 
   5   4  15       98.74       92.45     10.20 o 
   6   4  15      164.60      175.03     18.45 o 
   7   4  15       19.44       11.56     14.08 o 
   8   4  15      254.88      280.61     25.05 o 
   9   4  15      322.56      356.87     40.95 o 
 -12   5  15        0.14       -0.36      9.02 o 
 -11   5  15      103.81      122.83     27.20 o 
 -10   5  15       17.27       16.37      7.77 o 
  -9   5  15       10.85        5.60      5.85 o 
  -8   5  15      269.92      253.70     23.78 o 
  -7   5  15      147.84      121.71     16.24 o 
  -6   5  15      275.92      243.65     36.51 o 
  -5   5  15     1432.83     1496.46     49.36 o 
  -4   5  15     1102.19     1042.74     39.08 o 
  -3   5  15      617.07      639.17     54.38 o 
  -2   5  15      209.22      181.60     28.64 o 
  -1   5  15        3.34       -0.50     10.96 o 
   0   5  15      105.48       83.05     20.58 o 
   1   5  15      511.15      572.00     52.07 o 
   2   5  15     1339.13     1337.67     79.57 o 
   3   5  15      542.69      564.09     30.40 o 
   4   5  15      917.32      944.64     44.73 o 
   5   5  15       50.49       41.60      9.60 o 
   6   5  15       86.61       79.12     13.23 o 
   7   5  15      160.91      193.74     21.25 o 
   8   5  15      248.27      248.65     24.70 o 
   9   5  15        0.28        6.54      9.17 o 
 -11   6  15       75.07       77.89     22.18 o 
 -10   6  15       61.50       67.43     20.98 o 
  -9   6  15       43.29       38.75     14.63 o 
  -8   6  15      133.43      136.57     18.77 o 
  -7   6  15       37.47       31.22      9.12 o 
  -6   6  15      542.77      599.70     57.12 o 
  -5   6  15       93.18       72.80     19.82 o 
  -4   6  15      640.92      657.36     32.94 o 
  -3   6  15       10.66       34.77     16.67 o 
  -2   6  15     1217.17     1178.70     77.93 o 
  -1   6  15      770.39      844.88     65.80 o 
   0   6  15     2237.20     2145.18    105.36 o 
   1   6  15       37.40       45.27     17.66 o 
   2   6  15       12.69       13.79     13.21 o 
   3   6  15      158.46      184.74     19.10 o 
   4   6  15       31.23       20.25     12.05 o 
   5   6  15       22.69       34.25      9.79 o 
   6   6  15        0.03        1.13      6.48 o 
   7   6  15        0.01       -1.63      5.72 o 
   8   6  15        1.64        3.24      6.81 o 
   9   6  15        4.19       -3.11      9.00 o 
 -11   7  15       23.72       42.29     17.45 o 
 -10   7  15      580.64      625.07     42.05 o 
  -9   7  15      123.37      114.07     18.21 o 
  -8   7  15       97.77      104.68     16.85 o 
  -7   7  15      745.36      767.66     69.89 o 
  -6   7  15       10.68        3.37      8.96 o 
  -5   7  15      167.12      109.54     27.47 o 
  -4   7  15      646.54      615.52     59.42 o 
  -3   7  15       76.13       60.29     21.24 o 
  -2   7  15      319.82      278.47     39.50 o 
  -1   7  15        9.81       13.88     11.27 o 
   0   7  15      162.34      109.90     25.49 o 
   1   7  15      386.46      375.15     47.13 o 
   2   7  15      340.72      291.42     41.64 o 
   3   7  15        5.14       -2.24      9.72 o 
   4   7  15     1141.48     1101.18     81.62 o 
   5   7  15       93.83       86.85     14.82 o 
   6   7  15        5.33        2.91      6.37 o 
   7   7  15        2.79        1.78      6.64 o 
   8   7  15        1.63      -12.96     12.96 o 
 -10   8  15        0.49       -8.75     16.85 o 
  -9   8  15        1.58       -5.21     11.74 o 
  -8   8  15      137.16      117.26     29.19 o 
  -7   8  15        8.71       21.44     15.21 o 
  -6   8  15       30.79       42.28     19.45 o 
  -5   8  15      238.71      284.77     43.56 o 
  -4   8  15       12.15       -1.05     11.11 o 
  -3   8  15       76.82       42.33     18.19 o 
  -2   8  15        1.73       -5.51     15.99 o 
  -1   8  15      144.29      146.78     31.37 o 
   0   8  15      411.12      356.52     48.12 o 
   1   8  15        0.02        4.31     13.39 o 
   2   8  15       20.44       30.72     18.85 o 
   3   8  15      102.69       99.81     26.56 o 
   4   8  15      105.70      156.03     33.66 o 
   5   8  15        1.00       -3.44     12.85 o 
   6   8  15       27.41       19.56      8.65 o 
   7   8  15       56.37       46.34     14.07 o 
   8   8  15       19.11       34.48     17.07 o 
 -10   9  15       34.88       28.43     10.90 o 
  -9   9  15        0.44       -3.54     12.87 o 
  -8   9  15       26.71       28.81     16.98 o 
  -7   9  15      492.03      529.41     63.41 o 
  -6   9  15      559.02      509.05     61.33 o 
  -5   9  15      129.24       76.98     25.74 o 
  -4   9  15       45.52       15.72     15.42 o 
  -3   9  15      140.24      109.72     29.18 o 
  -2   9  15        4.53       -5.19     12.18 o 
  -1   9  15       71.96      128.81     31.58 o 
   0   9  15      415.53      583.46     64.40 o 
   1   9  15        3.56        6.16     11.96 o 
   2   9  15       46.06       57.44     20.42 o 
   3   9  15       89.60      105.75     29.03 o 
   4   9  15       30.27       25.43     15.62 o 
   5   9  15      294.74      305.16     48.79 o 
   6   9  15      128.58      146.01     21.26 o 
   7   9  15      207.54      258.16     29.08 o 
  -9  10  15        4.24        8.09      9.67 o 
  -8  10  15      461.90      480.52     62.81 o 
  -7  10  15        6.80       -1.50     15.57 o 
  -6  10  15        0.42       33.22     18.73 o 
  -5  10  15        0.12      -11.85     15.79 o 
  -4  10  15      641.49      653.42     71.32 o 
  -3  10  15       26.70        2.43     15.56 o 
  -2  10  15      101.56       66.07     23.71 o 
  -1  10  15        0.80      -12.21     14.88 o 
   0  10  15       27.66       23.39     16.15 o 
   1  10  15      356.49      341.48     51.67 o 
   2  10  15       17.88        1.77     15.29 o 
   3  10  15        0.87       -2.12     14.51 o 
   4  10  15       24.85       20.03     18.27 o 
   5  10  15        7.49      -19.45     19.45 o 
   6  10  15       57.51       58.23     20.38 o 
  -8  11  15       82.51      107.34     31.97 o 
  -7  11  15      379.22      474.14     64.00 o 
  -6  11  15       47.83       47.93     21.80 o 
  -5  11  15      355.75      415.15     61.24 o 
  -4  11  15       36.73       36.16     20.63 o 
  -3  11  15      159.36      198.78     43.11 o 
  -2  11  15       94.63       56.81     23.34 o 
  -1  11  15       12.62       20.56     16.88 o 
   0  11  15      193.74      219.29     43.52 o 
   1  11  15        3.81       -7.45     13.17 o 
   2  11  15        5.11        0.18     19.55 o 
   3  11  15      316.60      331.09     54.08 o 
   4  11  15       15.22      -20.19     20.19 o 
   5  11  15       38.61       25.39     17.59 o 
  -6  12  15        3.52        5.06     11.47 o 
  -5  12  15       62.71       45.41     19.50 o 
  -4  12  15       94.72       95.94     30.34 o 
  -3  12  15      110.50      115.99     34.88 o 
  -2  12  15        6.50       11.07     15.10 o 
  -1  12  15        5.45        7.40     17.00 o 
   0  12  15       33.80       35.16     18.66 o 
   1  12  15       26.66       36.34     23.22 o 
   2  12  15        2.56       -3.20     12.39 o 
   3  12  15      158.29      209.42     44.51 o 
   4  12  15       16.50       28.83     20.11 o 
  -4  13  15       45.59       39.33     22.97 o 
  -3  13  15       37.77       33.27     20.76 o 
  -2  13  15      101.84      176.27     42.98 o 
  -1  13  15        0.01       15.49     19.25 o 
   0  13  15      206.17      197.56     44.78 o 
   1  13  15       35.22       21.60     21.80 o 
 -12   0  16       87.54       86.14     22.83 o 
 -10   0  16      300.83      305.79     23.75 o 
  -8   0  16      440.39      426.79     34.68 o 
  -6   0  16     2215.98      552.38   1072.26 o 
  -4   0  16      191.09      251.07     28.67 o 
  -2   0  16     2438.87     2477.28     86.66 o 
   0   0  16       96.93      130.71     20.75 o 
   2   0  16       13.63       22.48     11.01 o 
   4   0  16      338.70      336.55     34.08 o 
   6   0  16        7.58       -2.14      6.73 o 
   8   0  16       76.49       90.08     18.60 o 
 -12   1  16        1.14        8.04     10.88 o 
 -11   1  16       16.24       14.13     10.84 o 
 -10   1  16      381.59      396.17     21.52 o 
  -9   1  16        8.20        0.84      3.98 o 
  -8   1  16      381.08      366.16     19.72 o 
  -7   1  16       62.95       46.99      9.30 o 
  -6   1  16       88.93       85.20     12.09 o 
  -5   1  16       16.10       14.81      6.21 o 
  -4   1  16      112.39      108.64      8.90 o 
  -3   1  16     2109.46     2169.09     32.67 o 
  -2   1  16     5446.27     5393.50    131.65 o 
  -1   1  16       77.78      128.20     20.99 o 
   0   1  16       13.45       19.07      9.96 o 
   1   1  16       32.92       42.45     14.06 o 
   2   1  16      234.46      223.50     19.55 o 
   3   1  16       25.75       17.41      6.98 o 
   4   1  16      606.25      625.92     33.07 o 
   5   1  16      126.65      135.18     11.64 o 
   6   1  16      124.25      115.80     11.36 o 
   7   1  16      109.13      110.75     14.74 o 
   8   1  16      441.37      442.85     30.88 o 
 -12   2  16       11.65       17.01     14.21 o 
 -11   2  16      355.19      354.60     41.68 o 
 -10   2  16       41.01       36.47      6.81 o 
  -9   2  16      144.02      162.49     15.71 o 
  -8   2  16       29.26       37.66      7.19 o 
  -7   2  16      887.32      844.13     25.16 o 
  -6   2  16      121.73      119.57     14.31 o 
  -5   2  16      985.07     1016.04     27.27 o 
  -4   2  16      895.46      837.51     22.12 o 
  -3   2  16       69.83       66.60      6.39 o 
  -2   2  16      156.37      154.94      9.00 o 
  -1   2  16     1774.54     1788.17     78.91 o 
   0   2  16       49.38       63.24     15.63 o 
   1   2  16       14.09       20.38      6.16 o 
   2   2  16       18.60       17.97      2.97 o 
   3   2  16        3.01        3.64      2.86 o 
   4   2  16      946.12      949.49     27.27 o 
   5   2  16      387.17      382.20     16.87 o 
   6   2  16        0.01        3.16      5.76 o 
   7   2  16       85.23       85.69     10.69 o 
   8   2  16       38.66       48.30      7.99 o 
   9   2  16        0.01      -10.27     10.27 o 
 -12   3  16      280.27      342.77     43.84 o 
 -11   3  16       86.03       91.61     22.31 o 
 -10   3  16       98.94       91.59     10.95 o 
  -9   3  16        3.22        2.53      4.04 o 
  -8   3  16      637.50      610.54     26.33 o 
  -7   3  16     2374.16     2353.74     63.55 o 
  -6   3  16      500.73      465.49     26.85 o 
  -5   3  16      306.39      311.51     20.47 o 
  -4   3  16     1146.25     1158.61     28.08 o 
  -3   3  16       28.38       29.14      4.40 o 
  -2   3  16       27.09       21.16      5.21 o 
  -1   3  16        7.32        3.06      6.04 o 
   0   3  16      130.46       91.87     19.87 o 
   1   3  16      101.17       96.70     10.90 o 
   2   3  16       19.48       10.44      3.27 o 
   3   3  16      313.42      316.69     18.61 o 
   4   3  16      614.85      614.35     22.77 o 
   5   3  16        2.16        1.65      3.93 o 
   6   3  16       35.01       44.57      9.08 o 
   7   3  16       22.49       28.75      7.28 o 
   8   3  16        3.57        1.14      4.91 o 
   9   3  16        5.00       10.26      8.53 o 
 -12   4  16        0.38      -15.13     15.13 o 
 -11   4  16       13.19        2.51      8.47 o 
 -10   4  16       13.54        1.45      6.62 o 
  -9   4  16       52.48       50.34      8.26 o 
  -8   4  16        1.08       16.09     12.85 o 
  -7   4  16       35.53       28.98      8.68 o 
  -6   4  16       18.99       17.55      6.20 o 
  -5   4  16       25.71        9.97      9.75 o 
  -4   4  16      203.66      195.66     16.22 o 
  -3   4  16      242.02      229.80     16.15 o 
  -2   4  16      590.28      540.68     26.21 o 
  -1   4  16      111.63      113.64     23.07 o 
   0   4  16     1188.07     1128.08     70.18 o 
   1   4  16      650.58      690.64     38.18 o 
   2   4  16      183.43      179.86     11.56 o 
   3   4  16     1268.84     1306.21     32.88 o 
   4   4  16      299.19      272.31     16.68 o 
   5   4  16      389.11      431.88     37.16 o 
   6   4  16      242.49      242.74     32.17 o 
   7   4  16      117.46      119.93     16.54 o 
   8   4  16       56.33       50.53      8.76 o 
   9   4  16       41.23       33.59     12.62 o 
 -12   5  16       51.86       70.19     21.94 o 
 -11   5  16       16.58       17.71     14.38 o 
 -10   5  16        0.64        3.22      6.14 o 
  -9   5  16       14.82        4.39      5.74 o 
  -8   5  16      391.61      345.30     28.00 o 
  -7   5  16       46.74       32.37      8.23 o 
  -6   5  16       44.55       23.64     15.07 o 
  -5   5  16       21.87       22.73      7.37 o 
  -4   5  16       14.55       18.09      6.14 o 
  -3   5  16      912.49      833.34     32.97 o 
  -2   5  16      222.27      204.25     31.33 o 
  -1   5  16      221.88      232.93     34.15 o 
   0   5  16      771.59      821.22     63.26 o 
   1   5  16      310.46      272.57     36.91 o 
   2   5  16        2.39        0.94      7.05 o 
   3   5  16      437.13      496.63     22.08 o 
   4   5  16      308.43      372.81     20.39 o 
   5   5  16       39.90       37.40      9.91 o 
   6   5  16       93.90       89.96     14.09 o 
   7   5  16      183.53      198.23     21.55 o 
   8   5  16       73.22       90.03     29.37 o 
   9   5  16       68.54       65.67     19.44 o 
 -11   6  16      337.32      329.76     42.63 o 
 -10   6  16       33.38       43.07     12.13 o 
  -9   6  16      127.68      176.61     21.87 o 
  -8   6  16      124.65      150.51     19.04 o 
  -7   6  16       62.15       63.57     11.88 o 
  -6   6  16        7.14       -2.71     10.94 o 
  -5   6  16      820.27      731.68     63.63 o 
  -4   6  16       71.06       58.07     10.39 o 
  -3   6  16        6.17       -8.42     13.54 o 
  -2   6  16       10.74        6.33     10.05 o 
  -1   6  16      243.96      196.47     33.09 o 
   0   6  16      810.23      895.48     69.73 o 
   1   6  16     1091.94     1115.11     78.20 o 
   2   6  16      167.73      167.65     30.65 o 
   3   6  16      567.38      609.61     34.53 o 
   4   6  16        0.91        6.28     13.35 o 
   5   6  16      199.57      208.38     21.64 o 
   6   6  16        1.62       10.28     10.70 o 
   7   6  16       15.47       -2.34      8.30 o 
   8   6  16        1.96       -6.72     12.42 o 
 -11   7  16        0.23       -0.88      8.23 o 
 -10   7  16       57.37       40.21     11.76 o 
  -9   7  16      145.18      141.14     23.88 o 
  -8   7  16       85.48       85.52     15.30 o 
  -7   7  16       17.28       37.72     16.49 o 
  -6   7  16        3.04        4.68     11.07 o 
  -5   7  16      128.71      149.13     30.22 o 
  -4   7  16      229.30      215.31     37.45 o 
  -3   7  16       53.59       57.30     18.72 o 
  -2   7  16       32.86       28.39     14.89 o 
  -1   7  16      274.77      207.60     35.36 o 
   0   7  16      415.86      368.06     46.64 o 
   1   7  16      326.56      318.06     45.08 o 
   2   7  16      927.95      940.36     76.19 o 
   3   7  16       45.18       54.48     20.31 o 
   4   7  16        8.21        4.40      9.91 o 
   5   7  16      166.98      226.25     23.79 o 
   6   7  16        9.36        1.18     22.85 o 
   7   7  16       50.55       39.69     12.66 o 
   8   7  16       47.84       51.75     17.75 o 
 -10   8  16      112.27      104.14     17.61 o 
  -9   8  16       11.46        4.11      6.84 o 
  -8   8  16        1.54        3.63      6.64 o 
  -7   8  16       41.51       31.05     14.46 o 
  -6   8  16       49.38       40.53     17.53 o 
  -5   8  16      405.41      453.10     55.82 o 
  -4   8  16      252.55      254.11     41.28 o 
  -3   8  16        2.35        3.28     10.20 o 
  -2   8  16       20.90       13.24     11.78 o 
  -1   8  16        3.00        6.57     11.10 o 
   0   8  16      135.01      210.41     37.13 o 
   1   8  16       20.14       54.00     22.23 o 
   2   8  16        1.09       -6.07     11.57 o 
   3   8  16       78.91       82.48     25.59 o 
   4   8  16       26.78       61.91     22.65 o 
   5   8  16      170.78      166.22     22.05 o 
   6   8  16       47.53       34.56     10.88 o 
   7   8  16       45.04       22.25     20.94 o 
  -9   9  16        7.71        6.26      8.72 o 
  -8   9  16       76.69       47.38     23.80 o 
  -7   9  16      208.51      223.17     41.41 o 
  -6   9  16        2.74      -11.33     13.10 o 
  -5   9  16      245.31      235.44     42.49 o 
  -4   9  16     1401.63     1361.33    100.41 o 
  -3   9  16      361.59      369.40     52.07 o 
  -2   9  16      419.11      394.52     53.35 o 
  -1   9  16      537.00      629.92     68.07 o 
   0   9  16      601.41      560.56     64.43 o 
   1   9  16       10.00       21.20     16.25 o 
   2   9  16        0.02      -15.91     15.91 o 
   3   9  16       64.87       56.25     20.92 o 
   4   9  16       17.49       44.89     20.67 o 
   5   9  16       11.71       25.34     17.15 o 
   6   9  16       12.73        7.44      8.95 o 
  -8  10  16       24.46       45.55     20.74 o 
  -7  10  16        9.57        1.12     12.25 o 
  -6  10  16      211.73      297.19     50.87 o 
  -5  10  16      252.60      324.03     51.49 o 
  -4  10  16       35.94       53.42     21.91 o 
  -3  10  16       33.40       27.93     16.24 o 
  -2  10  16        1.56       -6.31     15.47 o 
  -1  10  16       11.04        7.71     14.79 o 
   0  10  16        3.65       16.58     13.80 o 
   1  10  16       15.00       26.90     17.22 o 
   2  10  16      356.42      325.65     52.51 o 
   3  10  16      148.59      194.90     39.99 o 
   4  10  16        9.11       39.38     19.25 o 
   5  10  16       58.23       69.74     21.54 o 
  -7  11  16       40.22       70.46     29.16 o 
  -6  11  16      334.74      476.95     65.95 o 
  -5  11  16        2.20       22.36     17.50 o 
  -4  11  16       78.93       97.74     29.85 o 
  -3  11  16      226.78      299.92     51.93 o 
  -2  11  16      164.29       72.72     25.39 o 
  -1  11  16       34.94       57.26     26.34 o 
   0  11  16        5.79       -3.39     15.33 o 
   1  11  16        8.24       18.06     22.59 o 
   2  11  16        0.08      -20.36     21.23 o 
   3  11  16        5.68       -4.73     16.54 o 
   4  11  16       59.81       55.30     24.88 o 
  -6  12  16        8.43       10.48     12.90 o 
  -5  12  16        1.74        1.58     14.58 o 
  -4  12  16        0.02       21.96     20.02 o 
  -3  12  16        3.29        5.86     14.05 o 
  -2  12  16        0.04       -4.78     10.96 o 
  -1  12  16        3.25        0.10     14.28 o 
   0  12  16      339.60      346.61     56.91 o 
   1  12  16      310.16      436.46     66.00 o 
   2  12  16       10.81       29.24     21.64 o 
   3  12  16       95.44       48.95     24.58 o 
  -3  13  16       21.30       22.13     22.22 o 
  -2  13  16       36.90       51.54     25.83 o 
  -1  13  16       21.85        6.66     15.16 o 
   0  13  16      112.50      150.27     41.30 o 
 -11   0  17        9.91       11.96     10.12 o 
  -9   0  17      722.39      738.17     35.91 o 
  -7   0  17        9.54        5.40      7.29 o 
  -5   0  17     1193.61     1208.48     62.84 o 
  -3   0  17     3613.76     3815.89    111.52 o 
  -1   0  17     1627.27     1828.15     77.29 o 
   1   0  17       84.10       60.96     16.56 o 
   3   0  17       98.16      121.15     21.13 o 
   5   0  17        5.75        9.03      8.16 o 
   7   0  17       51.15       44.23     15.14 o 
 -12   1  17        7.45        6.26      9.14 o 
 -11   1  17        1.78        7.03      9.55 o 
 -10   1  17        4.01        2.66      3.90 o 
  -9   1  17       92.84      102.31     11.29 o 
  -8   1  17      174.94      195.18     14.95 o 
  -7   1  17     1531.94     1436.14     49.10 o 
  -6   1  17      277.57      272.20     21.50 o 
  -5   1  17      315.49      292.72     15.63 o 
  -4   1  17      463.80      497.29     30.65 o 
  -3   1  17     2357.94     2263.06     91.72 o 
  -2   1  17      103.81      116.27     14.77 o 
  -1   1  17       34.54       29.89      8.32 o 
   0   1  17      754.04      806.97     37.20 o 
   1   1  17       93.89       91.75     15.12 o 
   2   1  17      359.08      353.93     25.43 o 
   3   1  17      113.09       96.54     13.67 o 
   4   1  17       67.23       42.27     19.14 o 
   5   1  17        7.29        4.29      5.44 o 
   6   1  17        1.94       -0.99      5.83 o 
   7   1  17       70.62       78.08     19.59 o 
   8   1  17      223.49      233.68     22.37 o 
 -12   2  17      215.74      235.05     35.87 o 
 -11   2  17        2.20       13.05     11.13 o 
 -10   2  17        1.15       -3.39      4.04 o 
  -9   2  17       11.25       12.36      5.12 o 
  -8   2  17      904.85      890.26     31.80 o 
  -7   2  17       16.27       15.36      5.20 o 
  -6   2  17     2598.71     2521.94     49.79 o 
  -5   2  17     1132.57     1150.52     29.04 o 
  -4   2  17       50.39       53.10      7.68 o 
  -3   2  17      304.87      286.76     36.89 o 
  -2   2  17      242.78      254.98     11.37 o 
  -1   2  17       98.90       92.76     19.38 o 
   0   2  17      529.34      530.67     44.79 o 
   1   2  17      167.62      156.90     25.73 o 
   2   2  17       16.17       13.78      5.94 o 
   3   2  17      196.73      179.23     14.26 o 
   4   2  17        7.52        8.06      4.81 o 
   5   2  17      312.33      290.74     17.65 o 
   6   2  17      139.64      155.58     13.67 o 
   7   2  17        5.25        7.45      4.40 o 
   8   2  17      170.96      170.95     15.37 o 
   9   2  17       30.55       18.76     10.03 o 
 -12   3  17       10.88       27.36     14.87 o 
 -11   3  17        1.45        4.36      8.68 o 
 -10   3  17        6.71        9.19      4.71 o 
  -9   3  17      279.75      258.95     18.11 o 
  -8   3  17      404.50      413.68     22.39 o 
  -7   3  17      319.96      326.76     24.12 o 
  -6   3  17     1873.03     1774.60     52.17 o 
  -5   3  17        4.07        5.56      3.01 o 
  -4   3  17      561.22      521.64     18.65 o 
  -3   3  17      158.56      153.84     14.10 o 
  -2   3  17        1.12        3.75      6.68 o 
  -1   3  17      780.51      804.56     57.37 o 
   0   3  17        3.24        3.94      2.49 o 
   1   3  17      383.62      385.39     12.10 o 
   2   3  17       71.24       72.06      6.54 o 
   3   3  17      201.57      188.79     11.53 o 
   4   3  17       17.21       14.44      4.75 o 
   5   3  17      171.39      216.55     18.68 o 
   6   3  17      195.97      187.54     18.60 o 
   7   3  17        3.35       11.52      5.12 o 
   8   3  17        7.59        2.66     12.85 o 
 -12   4  17      124.51      119.35     26.65 o 
 -11   4  17      214.48      226.84     34.67 o 
 -10   4  17       61.00       60.04      9.40 o 
  -9   4  17      103.02      118.55     12.72 o 
  -8   4  17       86.36       54.40     14.41 o 
  -7   4  17      507.63      512.15     31.12 o 
  -6   4  17      219.84      188.95     18.02 o 
  -5   4  17      263.08      279.80     20.45 o 
  -4   4  17        0.47        3.37      3.10 o 
  -3   4  17      115.08       98.64     14.95 o 
  -2   4  17      154.93      142.12     11.58 o 
  -1   4  17      118.86       89.50     22.00 o 
   0   4  17      801.43      872.37     63.47 o 
   1   4  17       71.65       77.40      7.15 o 
   2   4  17      581.80      589.11     20.17 o 
   3   4  17     1029.64     1009.35     28.68 o 
   4   4  17       81.22       69.90     11.08 o 
   5   4  17       11.44       22.53      7.23 o 
   6   4  17      145.75      112.34     21.76 o 
   7   4  17       24.27       11.69      6.37 o 
   8   4  17       21.17       19.16      6.89 o 
 -11   5  17      110.70       91.48     22.00 o 
 -10   5  17        0.18       -1.67      6.32 o 
  -9   5  17       45.33       35.32     10.13 o 
  -8   5  17      125.11      143.52     18.38 o 
  -7   5  17        0.31       -1.62      6.21 o 
  -6   5  17       75.57       61.83     11.12 o 
  -5   5  17      402.20      393.12     25.62 o 
  -4   5  17      160.42      177.06     16.56 o 
  -3   5  17     1215.81     1160.52     78.41 o 
  -2   5  17       11.18       14.40     11.07 o 
  -1   5  17      125.93       96.29     23.29 o 
   0   5  17       33.90       20.16     11.10 o 
   1   5  17      331.83      308.45     40.15 o 
   2   5  17      217.63      217.92     24.81 o 
   3   5  17      380.68      449.11     20.93 o 
   4   5  17      870.57      893.03     39.74 o 
   5   5  17      238.10      288.11     41.19 o 
   6   5  17       28.02       16.78      7.66 o 
   7   5  17       43.50       39.28     16.76 o 
   8   5  17        5.21        7.52      8.69 o 
 -11   6  17        3.69       -0.06      8.16 o 
 -10   6  17        0.24        4.86      7.64 o 
  -9   6  17       21.18       12.96      6.52 o 
  -8   6  17       62.53       29.72      8.89 o 
  -7   6  17        2.58       -7.99      7.99 o 
  -6   6  17      315.48      283.58     41.05 o 
  -5   6  17      294.38      245.55     27.88 o 
  -4   6  17      144.54      119.91     17.70 o 
  -3   6  17       94.75       79.45     21.91 o 
  -2   6  17      355.30      319.73     42.24 o 
  -1   6  17      139.17      107.79     25.40 o 
   0   6  17       49.84       29.41     13.71 o 
   1   6  17     1392.71     1316.29     86.24 o 
   2   6  17        0.72      -17.68     17.68 o 
   3   6  17      493.51      494.11     54.31 o 
   4   6  17       17.45       23.47      8.63 o 
   5   6  17       93.85      121.82     16.62 o 
   6   6  17       13.78       19.42      7.80 o 
   7   6  17        7.57       -1.94      8.95 o 
 -10   7  17      163.84      220.92     25.55 o 
  -9   7  17       13.23       16.43     13.35 o 
  -8   7  17       73.35       96.16     20.33 o 
  -7   7  17      135.96      141.63     19.06 o 
  -6   7  17       21.32        5.31     12.19 o 
  -5   7  17      628.61      660.50     64.68 o 
  -4   7  17      190.02      232.26     38.84 o 
  -3   7  17       37.19       67.33     22.59 o 
  -2   7  17       52.75       42.13     17.47 o 
  -1   7  17       29.89       25.86     17.28 o 
   0   7  17      138.88      149.99     32.18 o 
   1   7  17       49.10       51.38     20.00 o 
   2   7  17       19.75       -6.80     12.70 o 
   3   7  17       79.27       79.13     23.03 o 
   4   7  17      141.72      149.18     30.74 o 
   5   7  17      471.57      570.05     37.05 o 
   6   7  17       25.96       18.99      8.21 o 
   7   7  17       84.64       91.05     15.60 o 
 -10   8  17        0.88        6.54     10.76 o 
  -9   8  17      152.63      131.38     20.57 o 
  -8   8  17       76.54       77.04     15.50 o 
  -7   8  17      642.84      685.04     70.77 o 
  -6   8  17        7.34        1.74     15.07 o 
  -5   8  17      143.64      135.80     30.18 o 
  -4   8  17      200.10      198.16     37.83 o 
  -3   8  17       31.61       21.65     14.09 o 
  -2   8  17        7.46      -14.55     14.55 o 
  -1   8  17      664.49      609.45     64.78 o 
   0   8  17      186.17      145.34     34.26 o 
   1   8  17      100.44      107.10     28.43 o 
   2   8  17       16.39       12.82     12.78 o 
   3   8  17       17.60       17.26     16.80 o 
   4   8  17        7.78      -10.06     13.64 o 
   5   8  17      253.18      301.17     28.40 o 
   6   8  17       57.92       45.93     11.69 o 
   7   8  17        3.25       13.33     14.07 o 
  -9   9  17        5.43       -6.75      7.53 o 
  -8   9  17        0.64        2.47     12.13 o 
  -7   9  17      168.51      226.59     42.16 o 
  -6   9  17        2.37      -17.11     17.11 o 
  -5   9  17      123.01      147.43     34.13 o 
  -4   9  17      148.11      214.15     40.62 o 
  -3   9  17      181.59      188.16     38.67 o 
  -2   9  17       13.98        3.43     14.63 o 
  -1   9  17      850.91      908.98     83.12 o 
   0   9  17        2.63      -20.32     20.32 o 
   1   9  17       20.99       23.95     16.23 o 
   2   9  17      503.55      624.01     69.69 o 
   3   9  17        0.67       -2.09     11.18 o 
   4   9  17       42.25       28.83     16.85 o 
   5   9  17       55.75       69.76     23.89 o 
   6   9  17       35.05       41.75     24.48 o 
  -8  10  17      319.62      405.75     60.01 o 
  -7  10  17       24.29       19.73     14.31 o 
  -6  10  17       23.52       45.02     24.24 o 
  -5  10  17       15.25       20.89     18.59 o 
  -4  10  17      376.41      448.62     60.74 o 
  -3  10  17       94.92       60.68     24.12 o 
  -2  10  17      129.14      153.87     37.20 o 
  -1  10  17       92.86       64.86     20.96 o 
   0  10  17       12.17       31.78     27.34 o 
   1  10  17       94.92      155.06     37.63 o 
   2  10  17       68.27       69.58     28.25 o 
   3  10  17       28.73       41.03     21.77 o 
   4  10  17       20.35       37.49     22.17 o 
   5  10  17      220.28      219.39     44.22 o 
  -7  11  17       15.91       52.19     26.27 o 
  -6  11  17       51.63       28.86     20.52 o 
  -5  11  17        0.60       -4.22     14.57 o 
  -4  11  17       13.47        3.14     12.26 o 
  -3  11  17      254.75      344.18     57.04 o 
  -2  11  17       47.61       77.99     29.08 o 
  -1  11  17       21.91       23.04     19.69 o 
   0  11  17        4.12        2.02     17.20 o 
   1  11  17      909.52     1058.51     98.12 o 
   2  11  17       43.74       73.69     28.11 o 
   3  11  17       18.81       -0.19     15.94 o 
   4  11  17      142.33      167.30     41.32 o 
  -5  12  17        6.34      -21.34     21.34 o 
  -4  12  17       94.03      161.56     40.53 o 
  -3  12  17      167.65      284.93     54.09 o 
  -2  12  17       19.12       31.60     22.25 o 
  -1  12  17        0.08       -0.50     19.16 o 
   0  12  17        5.02      -24.13     24.13 o 
   1  12  17       88.05      127.08     37.91 o 
   2  12  17       67.63       81.45     30.48 o 
 -10   0  18      540.26      577.93     46.96 o 
  -8   0  18       65.48       71.24     16.23 o 
  -6   0  18     3544.91     3345.10    108.65 o 
  -4   0  18     5854.12     5650.37    140.04 o 
  -2   0  18       68.35       91.10     19.42 o 
   0   0  18       30.53      112.20     22.65 o 
   2   0  18      413.39      378.28     37.65 o 
   4   0  18      280.48      283.94     34.27 o 
   6   0  18        5.59        6.60     10.54 o 
   8   0  18        9.37        9.30      7.47 o 
 -12   1  18       13.06       10.99     11.42 o 
 -11   1  18      396.09      379.39     42.43 o 
 -10   1  18       35.47       28.07      6.77 o 
  -9   1  18       58.22       52.74      8.63 o 
  -8   1  18       25.52       20.12      5.43 o 
  -7   1  18      817.02      813.98     38.40 o 
  -6   1  18       16.27        4.68      4.79 o 
  -5   1  18        0.15        9.18      4.46 o 
  -4   1  18        1.87        5.86     16.18 o 
  -3   1  18      381.12      372.71     26.28 o 
  -2   1  18       22.36       39.41      9.92 o 
  -1   1  18      132.07      130.46     15.94 o 
   0   1  18        6.87       15.13      6.90 o 
   1   1  18      384.44      383.36     27.24 o 
   2   1  18     1167.20     1080.31     45.65 o 
   3   1  18      139.37      152.27     17.77 o 
   4   1  18      631.59      577.14     34.27 o 
   5   1  18      441.52      399.60     28.90 o 
   6   1  18       26.39       12.68      9.05 o 
   7   1  18        4.87       12.11      6.82 o 
   8   1  18       59.59       64.95     12.57 o 
 -12   2  18        0.12        9.89      8.70 o 
 -11   2  18       25.48       13.66     11.66 o 
 -10   2  18      408.92      455.44     26.08 o 
  -9   2  18       11.10        5.86      3.94 o 
  -8   2  18      346.70      369.65     21.27 o 
  -7   2  18      254.52      219.54     20.68 o 
  -6   2  18      139.07      142.35     16.49 o 
  -5   2  18        0.14       -0.26      3.43 o 
  -4   2  18       36.53       24.77      8.15 o 
  -3   2  18       83.76       79.14      7.79 o 
  -2   2  18       20.73        7.25      7.78 o 
  -1   2  18      112.15      145.38     25.22 o 
   0   2  18        6.31        8.08      9.41 o 
   1   2  18      236.10      281.98     34.27 o 
   2   2  18       86.61       66.61     17.89 o 
   3   2  18       33.46       40.43     15.46 o 
   4   2  18      157.00      181.02     13.16 o 
   5   2  18       26.81       20.10      5.97 o 
   6   2  18      226.50      227.76     16.67 o 
   7   2  18       52.70       39.10      7.76 o 
   8   2  18        1.44        3.77      7.65 o 
 -12   3  18       80.53      125.38     26.82 o 
 -11   3  18      252.54      237.90     34.51 o 
 -10   3  18        2.95        2.39      6.74 o 
  -9   3  18        8.18       31.25      6.99 o 
  -8   3  18      224.08      232.02     17.14 o 
  -7   3  18        0.10        7.61      4.72 o 
  -6   3  18      970.58      934.98     37.91 o 
  -5   3  18        7.29        3.64      3.10 o 
  -4   3  18      229.53      231.66     12.19 o 
  -3   3  18       69.05       60.38      7.16 o 
  -2   3  18      453.35      419.30     17.42 o 
  -1   3  18      517.16      515.61     47.96 o 
   0   3  18     1126.40     1190.38     44.75 o 
   1   3  18     1772.82     1797.82     49.71 o 
   2   3  18      498.74      491.58     15.54 o 
   3   3  18       41.74       53.33      6.25 o 
   4   3  18       35.32       28.51      7.14 o 
   5   3  18       61.90       65.97     10.39 o 
   6   3  18      195.50      220.03     16.98 o 
   7   3  18       79.26       76.44     11.05 o 
   8   3  18       54.96       14.53     14.29 o 
 -11   4  18       13.29        9.95      8.13 o 
 -10   4  18      235.90      220.84     17.53 o 
  -9   4  18       32.48       23.51      8.65 o 
  -8   4  18      410.92      396.33     29.17 o 
  -7   4  18       18.73       20.67      7.17 o 
  -6   4  18      400.70      403.66     26.22 o 
  -5   4  18      146.81      124.50     14.67 o 
  -4   4  18       17.84       22.69      4.42 o 
  -3   4  18       18.92       20.47      5.66 o 
  -2   4  18      253.70      240.79     14.28 o 
  -1   4  18      388.14      430.53     45.96 o 
   0   4  18     1043.30      942.39     67.54 o 
   1   4  18       93.22       94.45      7.34 o 
   2   4  18       15.33       17.81      4.76 o 
   3   4  18     1537.89     1508.61     54.57 o 
   4   4  18      149.01      169.13     17.49 o 
   5   4  18        1.55       -4.33     11.29 o 
   6   4  18        9.78        6.12      5.73 o 
   7   4  18       15.35       21.04      7.88 o 
   8   4  18      206.33      207.07     30.73 o 
 -11   5  18       62.28       52.58     17.22 o 
 -10   5  18      166.51      177.17     21.81 o 
  -9   5  18       16.08       15.67      7.16 o 
  -8   5  18       27.16       33.15      9.04 o 
  -7   5  18       44.91       24.18      7.32 o 
  -6   5  18        2.55        7.12      6.60 o 
  -5   5  18      235.81      255.24     20.62 o 
  -4   5  18       45.41       47.13      8.39 o 
  -3   5  18      813.35      827.87     32.56 o 
  -2   5  18        0.06       -1.07      9.02 o 
  -1   5  18      115.41       78.46     21.77 o 
   0   5  18        0.90        3.62      8.69 o 
   1   5  18      102.93      115.05     13.17 o 
   2   5  18      441.60      435.35     19.22 o 
   3   5  18      108.83       96.52     12.70 o 
   4   5  18       19.08       19.02      7.44 o 
   5   5  18      163.54      163.33     18.00 o 
   6   5  18       34.28       46.93     11.16 o 
   7   5  18       90.84       58.15     20.32 o 
 -11   6  18      115.94      108.55     25.60 o 
 -10   6  18        0.89      -15.85     17.81 o 
  -9   6  18        0.11        0.37      7.27 o 
  -8   6  18       17.21       -2.38     13.45 o 
  -7   6  18       44.96       46.30     11.39 o 
  -6   6  18      233.39      240.74     27.11 o 
  -5   6  18        6.77       -1.21     10.83 o 
  -4   6  18      131.98      162.44     30.92 o 
  -3   6  18        0.43       23.75     11.71 o 
  -2   6  18      344.10      298.02     42.23 o 
  -1   6  18      134.98       97.44     25.74 o 
   0   6  18       42.91       19.37     10.58 o 
   1   6  18      196.15      163.61     31.48 o 
   2   6  18       41.48       20.76     12.18 o 
   3   6  18       83.50      104.18     14.39 o 
   4   6  18        2.37       -4.51      5.56 o 
   5   6  18      795.18      767.83     60.64 o 
   6   6  18      193.16      178.36     20.47 o 
   7   6  18      130.78       96.61     26.50 o 
 -10   7  18        0.77       11.41      8.30 o 
  -9   7  18       21.83       -1.32      7.45 o 
  -8   7  18        2.05        6.45     10.97 o 
  -7   7  18       32.66       46.50     12.44 o 
  -6   7  18      297.68      282.14     43.52 o 
  -5   7  18        0.74       -4.78     10.09 o 
  -4   7  18      111.19      127.33     29.06 o 
  -3   7  18      618.18      561.71     61.04 o 
  -2   7  18      150.58      161.14     32.11 o 
  -1   7  18      173.13      134.46     30.21 o 
   0   7  18      307.56      340.31     48.53 o 
   1   7  18      710.68      742.32     69.41 o 
   2   7  18       25.80       24.59     12.94 o 
   3   7  18       61.16       48.13     19.93 o 
   4   7  18       34.02       43.18     12.70 o 
   5   7  18      248.56      280.31     26.17 o 
   6   7  18      127.90       92.81     27.59 o 
   7   7  18       60.67       44.89     20.24 o 
  -9   8  18      149.72      150.73     33.93 o 
  -8   8  18       25.68       28.73     11.13 o 
  -7   8  18      124.36      102.42     29.92 o 
  -6   8  18        7.73        9.55     11.68 o 
  -5   8  18        2.13      -14.17     14.17 o 
  -4   8  18      288.69      305.21     48.03 o 
  -3   8  18       46.27       38.66     20.60 o 
  -2   8  18        6.62       12.30     11.51 o 
  -1   8  18      241.98      261.69     43.86 o 
   0   8  18      183.82      118.52     29.38 o 
   1   8  18        1.92      -16.28     17.99 o 
   2   8  18        9.24       41.07     21.05 o 
   3   8  18      151.14      170.86     35.96 o 
   4   8  18        1.09       15.92     15.54 o 
   5   8  18      253.89      325.08     29.71 o 
   6   8  18        0.03      -10.96     13.43 o 
  -9   9  18       71.88       60.27     15.15 o 
  -8   9  18       15.13       23.20      9.39 o 
  -7   9  18      423.96      342.32     52.36 o 
  -6   9  18       58.60       94.62     29.75 o 
  -5   9  18      183.39      248.43     45.94 o 
  -4   9  18      204.42      228.50     41.42 o 
  -3   9  18        7.11        9.12     12.37 o 
  -2   9  18       48.21       16.69     14.46 o 
  -1   9  18      108.95       97.59     29.03 o 
   0   9  18       40.40       60.43     23.74 o 
   1   9  18        2.15        7.93     15.70 o 
   2   9  18       17.68       59.32     24.23 o 
   3   9  18       25.27       28.18     18.12 o 
   4   9  18        3.12       -8.49     17.26 o 
   5   9  18       43.58       40.55     21.55 o 
  -8  10  18        4.65       -9.06     14.27 o 
  -7  10  18        6.21      -16.88     16.88 o 
  -6  10  18      142.04      109.63     33.26 o 
  -5  10  18       81.02      132.18     35.26 o 
  -4  10  18       18.98       49.59     23.59 o 
  -3  10  18        2.83       22.50     20.76 o 
  -2  10  18      169.24      225.23     43.45 o 
  -1  10  18       16.75        0.17     19.32 o 
   0  10  18       98.21       81.82     28.31 o 
   1  10  18        0.96        5.31     14.56 o 
   2  10  18      158.37      198.32     42.73 o 
   3  10  18        1.00       15.93     15.35 o 
   4  10  18      195.14      226.59     46.02 o 
  -6  11  18       46.74       85.68     31.42 o 
  -5  11  18      130.14      132.54     35.07 o 
  -4  11  18        2.51        9.89     13.32 o 
  -3  11  18      381.47      351.93     58.23 o 
  -2  11  18       23.17       32.70     20.60 o 
  -1  11  18        4.82       -9.35     14.77 o 
   0  11  18      232.88      435.64     64.93 o 
   1  11  18      118.36      147.94     39.93 o 
   2  11  18       29.34       13.42     20.76 o 
   3  11  18       11.32        3.64     19.35 o 
  -4  12  18       31.41       56.00     27.58 o 
  -3  12  18       98.69       99.76     35.32 o 
  -2  12  18        0.16       75.58     28.76 o 
  -1  12  18       28.07       28.50     23.64 o 
   0  12  18       48.12       36.59     20.05 o 
   1  12  18        4.10        1.68     15.39 o 
  -9   0  19       13.56        8.56      6.61 o 
  -7   0  19      478.77      426.72     40.32 o 
  -5   0  19      264.72      217.87     28.93 o 
  -3   0  19       54.80       45.49     15.01 o 
  -1   0  19       10.60        3.47      8.12 o 
   1   0  19      243.84      223.70     30.58 o 
   3   0  19      257.45      299.83     36.37 o 
   5   0  19        7.27       10.59      7.57 o 
   7   0  19       82.58       89.62     21.72 o 
 -12   1  19       12.29       20.73     11.89 o 
 -11   1  19       54.41       86.00     21.01 o 
 -10   1  19        6.23        7.24      4.88 o 
  -9   1  19        9.18        4.78      4.29 o 
  -8   1  19      380.67      391.36     21.60 o 
  -7   1  19        8.40       -1.28      6.37 o 
  -6   1  19     1848.53     1832.98     59.21 o 
  -5   1  19      664.10      604.20     35.36 o 
  -4   1  19       62.10       73.64     12.72 o 
  -3   1  19        1.48       -3.18      6.06 o 
  -2   1  19      147.17      212.75     20.80 o 
  -1   1  19        0.05       -1.95      6.74 o 
   0   1  19      231.40      267.05     23.40 o 
   1   1  19        1.86        6.95     11.20 o 
   2   1  19      188.16      208.69     21.07 o 
   3   1  19        1.13       11.01      6.92 o 
   4   1  19       15.10       19.55     17.43 o 
   5   1  19      204.31      181.68     20.51 o 
   6   1  19       27.03       23.65     19.32 o 
   7   1  19      157.76      211.30     22.63 o 
   8   1  19       20.43       13.92      7.35 o 
 -11   2  19        5.64       -8.58     10.72 o 
 -10   2  19        0.79        4.31      7.89 o 
  -9   2  19        0.21       -2.01      4.40 o 
  -8   2  19      182.78      215.61     16.62 o 
  -7   2  19       16.59       11.47      7.65 o 
  -6   2  19       33.61       12.87     11.56 o 
  -5   2  19       87.73       97.67      9.69 o 
  -4   2  19       25.70       20.21      6.23 o 
  -3   2  19      585.31      605.73     19.13 o 
  -2   2  19       35.66       -0.68     12.06 o 
  -1   2  19      173.70      166.11     27.91 o 
   0   2  19       36.06       34.39     14.47 o 
   1   2  19      172.63      183.71     29.39 o 
   2   2  19      360.76      318.83     38.37 o 
   3   2  19        0.88        2.51      6.74 o 
   4   2  19        8.24       25.76     20.26 o 
   5   2  19       14.87       20.91      9.73 o 
   6   2  19        5.62        4.68      7.21 o 
   7   2  19       62.15       43.04     11.62 o 
   8   2  19       40.95       42.46     15.23 o 
 -11   3  19       61.39       43.72     16.20 o 
 -10   3  19      126.81      151.70     14.89 o 
  -9   3  19      261.27      251.08     32.55 o 
  -8   3  19      250.66      285.43     19.26 o 
  -7   3  19        0.42       -2.44      4.32 o 
  -6   3  19       22.00       17.40      7.19 o 
  -5   3  19       87.89       69.10      7.73 o 
  -4   3  19       22.87       21.97      3.98 o 
  -3   3  19      356.44      403.62     19.11 o 
  -2   3  19      570.29      561.99     44.94 o 
  -1   3  19        0.03        5.21     11.33 o 
   0   3  19     1670.92     1761.05     90.76 o 
   1   3  19      123.61      140.20      9.54 o 
   2   3  19       68.48       83.33      5.99 o 
   3   3  19       49.26       35.94     13.63 o 
   4   3  19        5.29        2.06      3.89 o 
   5   3  19      268.51      288.82     21.35 o 
   6   3  19       95.34      112.30     17.65 o 
   7   3  19        0.40       -9.34     14.66 o 
   8   3  19       28.34       29.52     11.24 o 
 -11   4  19      379.88      411.38     45.85 o 
 -10   4  19       25.78       34.14      9.81 o 
  -9   4  19      148.99      136.78     14.30 o 
  -8   4  19      140.82      147.61     14.57 o 
  -7   4  19      112.56      131.47     20.71 o 
  -6   4  19       29.76       37.65      8.59 o 
  -5   4  19      237.32      196.71     17.24 o 
  -4   4  19      174.14      183.24     11.82 o 
  -3   4  19      375.50      363.93     16.12 o 
  -2   4  19      637.57      620.84     20.87 o 
  -1   4  19       76.26       75.04     17.57 o 
   0   4  19        0.32        1.39      1.74 o 
   1   4  19     1118.66     1173.71     46.61 o 
   2   4  19     1064.40     1078.36     39.12 o 
   3   4  19        0.03        8.84      4.75 o 
   4   4  19       39.29       37.20      7.89 o 
   5   4  19       17.23       14.96      6.54 o 
   6   4  19        2.28       16.75     15.18 o 
   7   4  19      104.63       91.09     16.29 o 
   8   4  19        2.55       12.43     11.90 o 
 -11   5  19       39.18       25.44     15.17 o 
 -10   5  19      288.43      278.57     27.54 o 
  -9   5  19       30.28       49.53     12.91 o 
  -8   5  19        8.51       11.03     10.69 o 
  -7   5  19        1.68       -0.16      6.18 o 
  -6   5  19       36.08       21.88     16.04 o 
  -5   5  19       74.18       72.58     21.36 o 
  -4   5  19        6.92        6.32      3.98 o 
  -3   5  19     1492.31     1483.74     49.97 o 
  -2   5  19      679.37      674.87     26.86 o 
  -1   5  19        3.51       -3.27     10.15 o 
   0   5  19      130.61      126.53     28.27 o 
   1   5  19     1331.75     1374.08     40.16 o 
   2   5  19      629.93      676.16     33.02 o 
   3   5  19      191.70      183.09     16.51 o 
   4   5  19      211.78      200.36     18.70 o 
   5   5  19       44.94        6.06     13.21 o 
   6   5  19        0.39       20.20     12.22 o 
   7   5  19        9.45      -14.42     14.42 o 
 -10   6  19       30.33       31.21     11.41 o 
  -9   6  19       23.81       -1.11      6.86 o 
  -8   6  19       92.94       73.72     27.51 o 
  -7   6  19      139.82      139.52     34.84 o 
  -6   6  19       15.75       12.79     18.06 o 
  -5   6  19      433.54      463.83     53.71 o 
  -4   6  19      784.77      710.18     65.94 o 
  -3   6  19      632.90      496.47     55.82 o 
  -2   6  19      272.17      236.60     38.57 o 
  -1   6  19      255.24      224.42     37.07 o 
   0   6  19      203.52      232.43     38.43 o 
   1   6  19       48.26       32.11     14.59 o 
   2   6  19        0.05      -10.47     10.47 o 
   3   6  19       83.09       94.31     13.12 o 
   4   6  19       17.25       19.73     12.89 o 
   5   6  19       53.27       38.61     19.09 o 
   6   6  19       75.88       60.32     21.28 o 
   7   6  19      166.61      117.00     29.13 o 
 -10   7  19       43.72       28.50     10.02 o 
  -9   7  19        8.65        5.32      7.30 o 
  -8   7  19       15.61       14.79      9.58 o 
  -7   7  19      220.12      231.59     24.33 o 
  -6   7  19       81.01       78.21     25.45 o 
  -5   7  19      543.50      453.97     55.70 o 
  -4   7  19      161.07      179.47     34.33 o 
  -3   7  19        7.08        6.79     15.43 o 
  -2   7  19     1542.22     1605.42    103.92 o 
  -1   7  19      415.49      416.70     52.88 o 
   0   7  19      162.10      129.84     31.57 o 
   1   7  19       79.11      103.65     27.99 o 
   2   7  19       25.27       17.02     12.41 o 
   3   7  19        4.41       -6.17      6.17 o 
   4   7  19      278.96      329.31     48.31 o 
   5   7  19      186.80      182.02     37.16 o 
   6   7  19      156.65      151.08     33.48 o 
  -9   8  19       63.39       50.14     21.44 o 
  -8   8  19        5.78       22.61     15.30 o 
  -7   8  19      788.57      873.36     49.03 o 
  -6   8  19      134.97      137.43     32.53 o 
  -5   8  19       88.19      146.35     33.92 o 
  -4   8  19      176.21      180.07     36.71 o 
  -3   8  19      376.94      305.95     47.42 o 
  -2   8  19       52.68       75.92     29.14 o 
  -1   8  19      168.58      187.44     37.58 o 
   0   8  19      133.24      141.39     33.24 o 
   1   8  19       48.54       54.86     23.26 o 
   2   8  19       20.64        9.37     15.54 o 
   3   8  19        0.01       -8.04     13.34 o 
   4   8  19       67.09       55.41     22.73 o 
   5   8  19      150.32      156.49     35.93 o 
   6   8  19        3.49       -9.34     13.90 o 
  -8   9  19        0.82       -9.58     14.48 o 
  -7   9  19       85.00       70.52     28.91 o 
  -6   9  19        8.97        1.02     11.55 o 
  -5   9  19        3.20      -15.90     16.17 o 
  -4   9  19        0.22      -18.54     18.54 o 
  -3   9  19        0.70      -11.42     16.84 o 
  -2   9  19      318.32      390.07     56.46 o 
  -1   9  19        2.16       19.86     17.32 o 
   0   9  19        8.16        8.56     11.89 o 
   1   9  19      156.49      139.83     36.36 o 
   2   9  19       54.15       40.04     20.20 o 
   3   9  19       12.72       15.28     11.59 o 
   4   9  19       95.01      160.46     38.21 o 
   5   9  19       36.99       28.86     19.99 o 
  -7  10  19       62.44       34.99     21.44 o 
  -6  10  19      104.11       80.36     29.91 o 
  -5  10  19       29.68       29.62     16.54 o 
  -4  10  19      117.29       79.93     30.02 o 
  -3  10  19       25.98       -6.03     21.44 o 
  -2  10  19      101.24       80.27     28.42 o 
  -1  10  19      117.31      172.45     40.72 o 
   0  10  19      435.06      579.74     72.22 o 
   1  10  19       11.81       24.44     17.18 o 
   2  10  19       44.81       53.38     22.98 o 
   3  10  19      118.61       84.93     28.31 o 
   4  10  19        0.22       -0.10     13.14 o 
  -5  11  19        4.75        1.09     13.57 o 
  -4  11  19       37.96       32.80     20.55 o 
  -3  11  19        3.90       13.44     16.06 o 
  -2  11  19        0.63       -6.82     10.25 o 
  -1  11  19       41.75       86.08     29.67 o 
   0  11  19      153.78      146.87     39.67 o 
   1  11  19      138.64      143.08     37.79 o 
   2  11  19      519.07      653.73     80.41 o 
  -2  12  19      136.46      144.61     38.53 o 
  -1  12  19        8.50      -25.14     25.14 o 
 -10   0  20      799.67      839.25     60.16 o 
  -8   0  20       12.60       14.88     10.35 o 
  -6   0  20       94.17       71.03     19.20 o 
  -4   0  20     1086.30     1145.86     67.99 o 
  -2   0  20     1350.10     1435.13     76.81 o 
   0   0  20      678.07      914.63     62.79 o 
   2   0  20      281.63      258.97     34.16 o 
   4   0  20       74.17       66.53     18.95 o 
   6   0  20        4.84        8.67      7.93 o 
 -11   1  20       33.22       33.24     14.08 o 
 -10   1  20       79.51       83.04     10.98 o 
  -9   1  20       36.10       38.23      8.03 o 
  -8   1  20      138.68      125.48     12.82 o 
  -7   1  20       87.96       76.03     12.72 o 
  -6   1  20      122.72      110.53     16.51 o 
  -5   1  20      215.59      196.30     38.61 o 
  -4   1  20       35.25       29.71     11.01 o 
  -3   1  20      244.75      233.10     22.09 o 
  -2   1  20      195.35      175.23     22.28 o 
  -1   1  20      263.75      269.13     24.12 o 
   0   1  20       11.49       11.88     18.86 o 
   1   1  20       31.69       29.29     17.44 o 
   2   1  20       82.07      119.25     17.05 o 
   3   1  20       32.35       32.81     10.49 o 
   4   1  20       76.24       79.63     14.10 o 
   5   1  20      319.66      296.24     27.45 o 
   6   1  20       11.00       -0.18      7.45 o 
   7   1  20        3.77        1.60      6.11 o 
 -11   2  20      462.21      515.13     49.22 o 
 -10   2  20      206.50      213.48     17.79 o 
  -9   2  20      141.72      141.48     13.88 o 
  -8   2  20        0.70       -1.52      4.41 o 
  -7   2  20      553.01      528.37     33.70 o 
  -6   2  20      118.12      113.06     16.12 o 
  -5   2  20        1.07       -4.07      4.07 o 
  -4   2  20      953.02      933.87     64.35 o 
  -3   2  20     1504.55     1620.28     85.61 o 
  -2   2  20      232.44      210.85     30.98 o 
  -1   2  20      544.42      545.24     50.45 o 
   0   2  20       41.08       41.16     16.78 o 
   1   2  20       90.64      130.57     26.67 o 
   2   2  20       10.42       13.08     17.45 o 
   3   2  20      132.85      113.57     17.06 o 
   4   2  20        6.14        5.35      6.69 o 
   5   2  20      216.35      199.85     22.27 o 
   6   2  20       38.05       52.35     14.62 o 
   7   2  20       22.71       31.91      9.73 o 
 -11   3  20       15.65       26.17     13.28 o 
 -10   3  20       22.33       25.28      6.48 o 
  -9   3  20      217.99      213.95     17.49 o 
  -8   3  20       55.73       68.21     10.00 o 
  -7   3  20      401.45      418.06     22.77 o 
  -6   3  20        2.38       -6.81      6.81 o 
  -5   3  20       16.34        8.27      5.23 o 
  -4   3  20       97.25       90.52      9.94 o 
  -3   3  20        1.74        0.09      3.34 o 
  -2   3  20       81.91       76.02     20.45 o 
  -1   3  20      590.06      575.27     53.35 o 
   0   3  20       43.74       68.67     20.53 o 
   1   3  20      426.42      409.08     45.51 o 
   2   3  20       47.98       27.38     15.83 o 
   3   3  20       79.73       95.74     24.49 o 
   4   3  20       74.94       72.32     22.64 o 
   5   3  20       83.25       92.57     15.95 o 
   6   3  20       41.41       43.15     11.40 o 
   7   3  20        3.94        5.41      9.15 o 
 -11   4  20       14.32       23.65     14.29 o 
 -10   4  20      112.49      136.64     20.02 o 
  -9   4  20        0.55        5.56      4.43 o 
  -8   4  20      144.37      181.73     16.01 o 
  -7   4  20       62.38       60.93     11.23 o 
  -6   4  20      208.77      195.09     33.95 o 
  -5   4  20      606.42       83.51    241.71 o 
  -4   4  20       34.88       15.14      4.88 o 
  -3   4  20      214.51      206.89     11.67 o 
  -2   4  20      196.26      157.89     28.93 o 
  -1   4  20       98.00      109.65     25.65 o 
   0   4  20       48.93       49.64     17.84 o 
   1   4  20      228.01      222.23     10.52 o 
   2   4  20       57.20       59.76     20.07 o 
   3   4  20      353.23      346.98     44.98 o 
   4   4  20      315.52      282.15     40.21 o 
   5   4  20       26.27       15.53     11.51 o 
   6   4  20        4.31        4.72      9.23 o 
   7   4  20        0.70       -7.89      7.89 o 
 -10   5  20        0.20       -3.15     30.74 o 
  -9   5  20       78.87       75.95     11.24 o 
  -8   5  20        0.52       -1.98      6.65 o 
  -7   5  20        5.43       10.11      7.07 o 
  -6   5  20      292.34      289.14     26.55 o 
  -5   5  20      242.23      256.19     40.18 o 
  -4   5  20        6.46        6.98      3.79 o 
  -3   5  20      755.83      706.66     64.05 o 
  -2   5  20       32.45       13.56     12.72 o 
  -1   5  20      198.16      154.38     29.85 o 
   0   5  20       48.02       68.37     21.16 o 
   1   5  20      782.42      805.62     28.73 o 
   2   5  20        1.19      -10.95     14.14 o 
   3   5  20       37.64       32.48     15.60 o 
   4   5  20        3.16       -9.42     14.27 o 
   5   5  20      178.64      166.42     33.89 o 
   6   5  20      106.77      113.26     27.67 o 
   7   5  20       45.73       53.99     18.21 o 
 -10   6  20        2.61       11.39      6.62 o 
  -9   6  20       49.66       25.01      9.25 o 
  -8   6  20      167.93      171.57     35.29 o 
  -7   6  20      184.40      187.43     21.32 o 
  -6   6  20        0.00       -9.49     25.21 o 
  -5   6  20      282.38      327.04     26.07 o 
  -4   6  20      182.24      178.33     34.65 o 
  -3   6  20      337.92      290.74     43.37 o 
  -2   6  20        2.08      -10.08     12.87 o 
  -1   6  20        1.13      -14.99     16.27 o 
   0   6  20        3.89        4.26     13.65 o 
   1   6  20       94.75      114.87     28.07 o 
   2   6  20       32.00        1.35     14.03 o 
   3   6  20      160.16      163.66     34.23 o 
   4   6  20      177.95      116.61     28.34 o 
   5   6  20       53.57       51.27     21.61 o 
   6   6  20      173.77      146.89     33.56 o 
  -9   7  20       24.14       14.13      8.74 o 
  -8   7  20       65.26       67.17     14.15 o 
  -7   7  20       77.36       97.76     16.67 o 
  -6   7  20       13.22       18.87      8.87 o 
  -5   7  20       37.68       32.34     17.45 o 
  -4   7  20       13.53       -6.92     11.25 o 
  -3   7  20       87.70      137.41     32.24 o 
  -2   7  20       50.32       41.19     18.20 o 
  -1   7  20        0.40       17.70     16.26 o 
   0   7  20      143.61      132.11     31.49 o 
   1   7  20      160.49      137.00     31.41 o 
   2   7  20        8.01        4.38     13.43 o 
   3   7  20       18.32       14.73     12.25 o 
   4   7  20       12.26      -16.00     16.00 o 
   5   7  20      239.70      228.19     41.88 o 
   6   7  20       16.81       25.36     17.93 o 
  -9   8  20       22.86       15.17     15.30 o 
  -8   8  20       39.12       41.73     11.73 o 
  -7   8  20      430.49      446.27     37.22 o 
  -6   8  20       13.54       -5.07     11.94 o 
  -5   8  20      285.75      253.04     45.47 o 
  -4   8  20       44.46       64.68     23.77 o 
  -3   8  20       15.97       23.25     16.37 o 
  -2   8  20      573.54      633.19     69.42 o 
  -1   8  20       81.10       75.22     25.14 o 
   0   8  20        5.30        9.88     10.79 o 
   1   8  20        6.48       27.63     18.64 o 
   2   8  20        0.49       12.28     13.59 o 
   3   8  20      317.04      309.61     49.32 o 
   4   8  20        6.41      -17.57     17.57 o 
   5   8  20       37.27       31.08     20.48 o 
  -8   9  20       56.83       57.07     14.04 o 
  -7   9  20       18.24       31.48     20.51 o 
  -6   9  20       11.43        5.52     13.66 o 
  -5   9  20      276.27      251.46     46.39 o 
  -4   9  20        5.25      -22.09     22.09 o 
  -3   9  20      122.49      124.79     32.28 o 
  -2   9  20      248.93      280.00     49.00 o 
  -1   9  20      166.85      149.63     36.07 o 
   0   9  20       39.73      -10.62     18.11 o 
   1   9  20       91.28      117.07     33.66 o 
   2   9  20       32.03       10.11     16.32 o 
   3   9  20        0.01        4.50     14.69 o 
   4   9  20       11.09        2.66     13.93 o 
  -6  10  20       11.12      -24.33     24.33 o 
  -5  10  20       30.16       20.80     15.45 o 
  -4  10  20       45.55        2.43     10.17 o 
  -3  10  20       14.01       29.59     19.49 o 
  -2  10  20       30.15       13.79     15.52 o 
  -1  10  20        9.86       -2.62     15.45 o 
   0  10  20       12.62       45.30     24.06 o 
   1  10  20       18.98       21.27     16.48 o 
   2  10  20       69.12       38.51     22.14 o 
   3  10  20       24.54       15.63     16.20 o 
  -4  11  20        9.87      -15.50     15.50 o 
  -3  11  20       96.39      129.05     37.73 o 
  -2  11  20       23.52       48.31     26.47 o 
  -1  11  20        0.90      -21.44     21.44 o 
   0  11  20        5.50       25.83     20.61 o 
   1  11  20       11.70       36.91     21.91 o 
  -9   0  21       32.47       26.18     14.29 o 
  -7   0  21     1023.01     1093.99     69.37 o 
  -5   0  21     1142.74     1139.53     70.48 o 
  -3   0  21        3.22       -8.66     11.65 o 
  -1   0  21       45.36       64.99     17.51 o 
   1   0  21      179.59      169.14     29.04 o 
   3   0  21      388.79      319.38     39.64 o 
   5   0  21       11.77        1.91      8.16 o 
   7   0  21      135.39      186.23     32.03 o 
 -10   1  21       13.13        0.96      6.68 o 
  -9   1  21       41.11       39.94      9.57 o 
  -8   1  21      629.28      538.27     35.06 o 
  -7   1  21       69.30       63.59     13.09 o 
  -6   1  21      447.24      447.17     31.44 o 
  -5   1  21     2201.35     2050.81     66.84 o 
  -4   1  21       23.20       22.96      6.82 o 
  -3   1  21      192.76      177.14     24.47 o 
  -2   1  21      114.91      137.25     18.09 o 
  -1   1  21       84.79      104.03     16.03 o 
   0   1  21      152.47      197.83     21.30 o 
   1   1  21      267.83      328.45     28.06 o 
   2   1  21        6.84       -0.04      7.22 o 
   3   1  21       23.38       26.98     10.12 o 
   4   1  21        1.64        3.31     13.09 o 
   5   1  21       32.84       23.55      9.87 o 
   6   1  21      308.07      353.86     44.94 o 
   7   1  21        4.91        3.52      6.73 o 
 -11   2  21       24.69       52.65     17.87 o 
 -10   2  21       52.41       71.78     10.13 o 
  -9   2  21      129.02      116.81     13.06 o 
  -8   2  21      254.92      285.84     19.48 o 
  -7   2  21        5.93        9.84      7.51 o 
  -6   2  21       37.25       33.26     14.93 o 
  -5   2  21        5.75       11.33      3.80 o 
  -4   2  21      919.27      951.23     46.30 o 
  -3   2  21      593.61      591.79     43.21 o 
  -2   2  21     1434.71     1393.86     64.29 o 
  -1   2  21       60.16       54.63     12.47 o 
   0   2  21      347.29      410.30     47.57 o 
   1   2  21       63.31       76.26     14.62 o 
   2   2  21        0.63       -2.97      6.57 o 
   3   2  21       77.08       82.27     17.08 o 
   4   2  21        0.18        3.05      6.19 o 
   5   2  21        1.08       -6.35      7.32 o 
   6   2  21        9.15        0.00      6.14 o 
   7   2  21       78.28       74.39     19.85 o 
 -11   3  21        2.14       -3.02      8.09 o 
 -10   3  21       36.17       36.28      9.41 o 
  -9   3  21        2.05       12.65      5.89 o 
  -8   3  21       44.46       39.26      8.03 o 
  -7   3  21       62.96       67.44     13.42 o 
  -6   3  21      191.48      206.97     34.96 o 
  -5   3  21        1.36        1.24      4.40 o 
  -4   3  21      284.99      269.48     22.74 o 
  -3   3  21        6.32        7.70      7.48 o 
  -2   3  21       97.24      111.35     25.16 o 
  -1   3  21      123.91      133.79     25.95 o 
   0   3  21       37.39       28.54     14.38 o 
   1   3  21       88.25       85.84     23.00 o 
   2   3  21      353.77      342.12     44.30 o 
   3   3  21      185.10      200.51     33.91 o 
   4   3  21       11.70       13.23     16.77 o 
   5   3  21       85.59       78.26     15.32 o 
   6   3  21        0.87       -3.12      6.61 o 
   7   3  21      100.87      177.87     52.36 o 
 -10   4  21       15.93       26.67      9.33 o 
  -9   4  21       63.60       62.33     10.24 o 
  -8   4  21        0.24        2.60      4.85 o 
  -7   4  21      121.84      118.78     15.54 o 
  -6   4  21        1.14        4.39     11.51 o 
  -5   4  21      398.75      116.61    182.61 o 
  -4   4  21      393.13      437.45     33.25 o 
  -3   4  21      165.95      190.49     28.44 o 
  -2   4  21      608.14      570.87     49.47 o 
  -1   4  21      322.26      255.75     38.93 o 
   0   4  21      157.21      189.66     33.74 o 
   1   4  21      155.15      169.21     32.40 o 
   2   4  21        4.30       43.94     18.60 o 
   3   4  21      168.38      198.29     36.21 o 
   4   4  21       14.06        4.57     10.53 o 
   5   4  21      107.03      110.71     26.55 o 
   6   4  21        9.01       -9.72     31.61 o 
   7   4  21       37.69       11.56      7.73 o 
 -10   5  21        0.01       -2.51      5.98 o 
  -9   5  21       66.16       64.68     10.54 o 
  -8   5  21       17.21        7.94      7.25 o 
  -7   5  21        3.11       -2.01      5.27 o 
  -6   5  21       76.39       65.18     12.04 o 
  -5   5  21        0.15      -13.34     17.41 o 
  -4   5  21      109.01       38.53     61.53 o 
  -3   5  21       22.99       28.91     16.21 o 
  -2   5  21       32.82       42.03     18.54 o 
  -1   5  21       91.42       55.00     21.09 o 
   0   5  21       31.94       36.15     14.90 o 
   1   5  21      328.21      332.44     47.27 o 
   2   5  21      370.68      336.99     47.51 o 
   3   5  21       49.58       35.13     16.40 o 
   4   5  21       29.24       21.03     14.32 o 
   5   5  21       17.58       30.50     13.82 o 
   6   5  21       44.04       17.75     14.70 o 
  -9   6  21        9.29       27.08      9.06 o 
  -8   6  21       85.43       83.97     15.11 o 
  -7   6  21      191.00      176.56     20.67 o 
  -6   6  21      326.20      374.15     28.74 o 
  -5   6  21        9.73        9.66      7.09 o 
  -4   6  21      795.36      787.15     72.63 o 
  -3   6  21       17.75      -19.42     19.42 o 
  -2   6  21       15.67        6.17     10.39 o 
  -1   6  21       65.44       43.65     17.73 o 
   0   6  21      403.52      309.81     45.82 o 
   1   6  21      660.72      691.78     69.40 o 
   2   6  21       66.82       50.45     20.00 o 
   3   6  21       33.73       49.88     21.64 o 
   4   6  21       58.60       53.43     23.59 o 
   5   6  21        5.08      -20.58     20.58 o 
   6   6  21        3.38       -9.29     13.37 o 
  -9   7  21        1.41       14.28      8.91 o 
  -8   7  21      187.55      250.63     26.44 o 
  -7   7  21        2.55        4.25     15.02 o 
  -6   7  21      102.50       95.84     15.55 o 
  -5   7  21      100.64      171.20     36.78 o 
  -4   7  21       72.73       57.39     19.44 o 
  -3   7  21        6.33       19.75     10.76 o 
  -2   7  21       50.02       26.01     18.48 o 
  -1   7  21       58.59       42.47     18.93 o 
   0   7  21        2.15        6.49     10.26 o 
   1   7  21       41.09       24.40     15.06 o 
   2   7  21        0.01       -7.38      9.87 o 
   3   7  21        1.90        9.25     11.45 o 
   4   7  21        5.98        8.91     13.98 o 
   5   7  21       24.60       32.75     19.50 o 
  -8   8  21       73.64       78.91     17.00 o 
  -7   8  21        6.67        0.21     13.72 o 
  -6   8  21        9.42       34.19     17.24 o 
  -5   8  21        2.33      -17.83     19.43 o 
  -4   8  21      117.01      121.03     33.36 o 
  -3   8  21       44.58       85.59     27.01 o 
  -2   8  21       89.57      121.66     31.17 o 
  -1   8  21       46.77       48.99     23.56 o 
   0   8  21        3.63       10.81     12.32 o 
   1   8  21      161.42      154.35     37.00 o 
   2   8  21       28.68        3.28     16.90 o 
   3   8  21       49.47       85.86     27.73 o 
   4   8  21       19.20       10.05     13.77 o 
  -7   9  21        1.56       24.76     27.67 o 
  -6   9  21      219.23      214.81     42.98 o 
  -5   9  21        0.05      -18.60     18.60 o 
  -4   9  21        0.40      -16.67     16.67 o 
  -3   9  21      165.09      174.49     39.90 o 
  -2   9  21       15.98       34.39     22.43 o 
  -1   9  21       49.01       44.38     17.98 o 
   0   9  21       68.96       62.03     25.80 o 
   1   9  21        7.24      -17.82     18.73 o 
   2   9  21       80.99      112.58     34.46 o 
   3   9  21       88.26       99.59     31.44 o 
  -5  10  21        3.05       45.25     26.03 o 
  -4  10  21       32.41       15.95     16.00 o 
  -3  10  21       36.95        5.79     12.85 o 
  -2  10  21       88.75      115.55     34.09 o 
  -1  10  21      124.10      108.77     33.12 o 
   0  10  21        6.31       10.90     11.23 o 
   1  10  21       16.24        1.09     14.26 o 
   2  10  21      193.67      215.12     46.43 o 
  -2  11  21       13.22       33.87     23.95 o 
  -1  11  21       16.09       75.24     29.61 o 
 -10   0  22      300.83      291.40     38.35 o 
  -8   0  22       64.41       36.96     12.39 o 
  -6   0  22     3182.78     2998.41    118.46 o 
  -4   0  22       37.30       30.82     15.01 o 
  -2   0  22      263.45      298.94     37.87 o 
   0   0  22      193.60      336.44     40.56 o 
   2   0  22       17.29       18.46     12.85 o 
   4   0  22        6.98       15.45     12.47 o 
   6   0  22       73.45       82.52     22.50 o 
 -10   1  22       47.34       42.31     11.08 o 
  -9   1  22       26.47       22.83      9.07 o 
  -8   1  22      135.70      131.64     18.01 o 
  -7   1  22      277.40      231.61     23.31 o 
  -6   1  22      549.04      529.28     35.53 o 
  -5   1  22       17.02        7.35      6.83 o 
  -4   1  22        3.57        1.70      7.13 o 
  -3   1  22      177.32      209.16     22.16 o 
  -2   1  22        0.02        5.01     13.52 o 
  -1   1  22       35.38       25.66     12.85 o 
   0   1  22        0.61       13.27      8.59 o 
   1   1  22       82.86      125.91     22.37 o 
   2   1  22      586.93      584.62     38.78 o 
   3   1  22      182.37      183.61     22.40 o 
   4   1  22       20.76       21.65     12.30 o 
   5   1  22      131.20      111.27     17.90 o 
   6   1  22        8.03        2.36     16.40 o 
   7   1  22       20.47       25.68     20.80 o 
 -10   2  22       35.81       39.02     11.18 o 
  -9   2  22      143.63      133.77     14.06 o 
  -8   2  22       10.83       19.16      6.12 o 
  -7   2  22      207.64      249.36     32.95 o 
  -6   2  22       29.31       23.27      9.53 o 
  -5   2  22      421.83      448.67     32.76 o 
  -4   2  22        1.73        3.53      8.00 o 
  -3   2  22        0.13        5.36      8.17 o 
  -2   2  22      283.50      316.19     31.36 o 
  -1   2  22      319.54      313.81     27.59 o 
   0   2  22       88.33       92.50     16.04 o 
   1   2  22      205.76      204.97     23.40 o 
   2   2  22       95.55      106.13     32.26 o 
   3   2  22       35.65       38.30     11.13 o 
   4   2  22        0.01       -6.24      7.16 o 
   5   2  22        7.49       -0.31      6.88 o 
   6   2  22        8.10       12.71      7.85 o 
 -10   3  22      164.56      221.71     36.84 o 
  -9   3  22       32.04       20.34     10.69 o 
  -8   3  22       44.26       44.55      8.28 o 
  -7   3  22      137.11      145.27     19.98 o 
  -6   3  22        5.12        0.07      4.07 o 
  -5   3  22        0.43       -4.51      4.51 o 
  -4   3  22      271.48      255.19     37.78 o 
  -3   3  22        5.87        2.05     12.16 o 
  -2   3  22      176.50      189.90     33.03 o 
  -1   3  22       37.79       34.08     15.60 o 
   0   3  22        0.23        6.40     10.82 o 
   1   3  22      378.26      295.99     41.20 o 
   2   3  22      147.67      205.25     35.60 o 
   3   3  22       74.00       59.03     14.91 o 
   4   3  22        7.18        1.93      7.11 o 
   5   3  22        4.31        2.90     10.18 o 
   6   3  22      185.66      196.94     25.08 o 
 -10   4  22      472.61      488.17     55.91 o 
  -9   4  22        2.71       -9.40      9.40 o 
  -8   4  22        4.87        3.71      4.46 o 
  -7   4  22        8.42       10.58      4.83 o 
  -6   4  22      377.42      339.49     46.42 o 
  -5   4  22       60.98       65.69     10.19 o 
  -4   4  22        4.75       16.36     15.35 o 
  -3   4  22       11.74       10.91     12.52 o 
  -2   4  22       25.05       53.80     20.09 o 
  -1   4  22      104.93       71.26     21.62 o 
   0   4  22        0.69      -12.05     12.56 o 
   1   4  22      606.17      631.82     63.26 o 
   2   4  22        5.18       37.01     17.07 o 
   3   4  22        5.71        2.22     11.36 o 
   4   4  22        5.56        5.64     12.44 o 
   5   4  22       42.08       36.12     18.72 o 
   6   4  22       20.33       42.26     13.55 o 
  -9   5  22       11.50        7.19     14.76 o 
  -8   5  22       21.20        8.58     12.22 o 
  -7   5  22       26.45        7.75     15.16 o 
  -6   5  22      150.40      147.79     32.07 o 
  -5   5  22        0.29       -2.06      9.09 o 
  -4   5  22      147.02      133.88     30.90 o 
  -3   5  22       37.97       51.94     17.44 o 
  -2   5  22      201.64      224.36     39.32 o 
  -1   5  22      152.65      132.34     30.04 o 
   0   5  22       24.04       13.58     13.65 o 
   1   5  22       43.60       28.92     18.81 o 
   2   5  22      115.53      112.02     28.39 o 
   3   5  22        9.84      -18.64     18.64 o 
   4   5  22        8.79       30.73     17.41 o 
   5   5  22      133.15       94.45     26.50 o 
  -9   6  22       56.39       95.53     29.97 o 
  -8   6  22        9.51      -17.37     17.37 o 
  -7   6  22        4.22      -15.66     15.66 o 
  -6   6  22        1.66       -7.05     14.23 o 
  -5   6  22      392.34      383.18     51.83 o 
  -4   6  22      265.38      181.05     36.71 o 
  -3   6  22       14.97       21.57     13.24 o 
  -2   6  22      133.54       76.84     23.36 o 
  -1   6  22       35.00       75.58     24.49 o 
   0   6  22        6.78       20.87     16.99 o 
   1   6  22      100.73       96.25     27.31 o 
   2   6  22        6.39       -8.23     12.77 o 
   3   6  22       38.18       23.41     13.88 o 
   4   6  22      247.79      246.00     44.42 o 
   5   6  22       44.69       23.76     15.48 o 
  -8   7  22        0.02       -7.52     18.15 o 
  -7   7  22      162.25      135.68     34.36 o 
  -6   7  22       45.02        5.87     10.66 o 
  -5   7  22        0.81       -2.20     12.36 o 
  -4   7  22       21.54       24.15     19.04 o 
  -3   7  22      254.12      269.44     45.16 o 
  -2   7  22       40.19       41.25     16.97 o 
  -1   7  22       31.37       42.95     21.45 o 
   0   7  22       55.82       59.01     25.85 o 
   1   7  22       36.78       20.76     15.43 o 
   2   7  22       41.42       77.37     25.86 o 
   3   7  22       28.49       27.89     18.86 o 
   4   7  22        7.45      -17.14     20.16 o 
  -7   8  22       30.41       43.59     20.15 o 
  -6   8  22       55.86       32.63     18.05 o 
  -5   8  22       84.91       68.28     25.80 o 
  -4   8  22       54.28       68.69     28.49 o 
  -3   8  22       17.38       20.59     18.63 o 
  -2   8  22       38.50       63.48     25.21 o 
  -1   8  22       58.01       46.75     20.84 o 
   0   8  22       21.87        3.93     14.08 o 
   1   8  22        0.12      -20.09     20.09 o 
   2   8  22       48.47       53.89     22.95 o 
   3   8  22       45.38       37.69     19.77 o 
  -6   9  22       24.55       13.89     14.98 o 
  -5   9  22       41.87       23.78     15.92 o 
  -4   9  22        4.56        2.68     12.18 o 
  -3   9  22      206.62      233.18     46.59 o 
  -2   9  22       26.28       -2.77     12.83 o 
  -1   9  22      170.14      182.35     42.02 o 
   0   9  22       21.60      -10.53     19.86 o 
   1   9  22       80.09       90.98     31.60 o 
   2   9  22        0.75      -21.13     21.13 o 
  -4  10  22       59.81       57.55     24.25 o 
  -3  10  22      157.36      253.52     50.61 o 
  -2  10  22        4.33        1.91     11.39 o 
  -1  10  22        7.92       35.72     24.42 o 
   0  10  22       82.53       75.09     29.65 o 
  -9   0  23      275.23      283.71     38.44 o 
  -7   0  23       43.49       32.92     14.82 o 
  -5   0  23       60.17       26.87     14.42 o 
  -3   0  23      185.03      249.70     35.83 o 
  -1   0  23       48.38       51.77     17.96 o 
   1   0  23      763.10      842.09     66.63 o 
   3   0  23       28.61       28.24     15.79 o 
   5   0  23       20.38        7.11     10.15 o 
 -10   1  23        2.28        6.49      7.86 o 
  -9   1  23      174.26      166.57     21.47 o 
  -8   1  23      188.36      190.21     22.57 o 
  -7   1  23      156.25      203.75     60.59 o 
  -6   1  23      342.09      293.51     27.62 o 
  -5   1  23       45.03       24.54      9.17 o 
  -4   1  23        0.94        4.95      6.93 o 
  -3   1  23       97.54       90.95     15.66 o 
  -2   1  23       33.97       28.47      9.65 o 
  -1   1  23      158.22      239.78     24.67 o 
   0   1  23      117.10      146.74     20.00 o 
   1   1  23       39.44       75.63     15.36 o 
   2   1  23      182.33      180.92     23.23 o 
   3   1  23      214.27      220.65     25.20 o 
   4   1  23       16.01       10.04     10.75 o 
   5   1  23        8.04        3.71     18.20 o 
   6   1  23       75.51       65.33     19.36 o 
 -10   2  23        3.99      -13.13     13.13 o 
  -9   2  23      125.41      150.35     20.35 o 
  -8   2  23      311.93      343.44     31.76 o 
  -7   2  23       98.76       73.51     14.45 o 
  -6   2  23        0.04       -5.73      8.42 o 
  -5   2  23        0.49        8.90     17.84 o 
  -4   2  23       66.42       75.57     14.55 o 
  -3   2  23        5.97        5.64      6.85 o 
  -2   2  23        9.65        1.22      8.61 o 
  -1   2  23       77.36       65.55     14.28 o 
   0   2  23       21.20        6.99     10.76 o 
   1   2  23      118.81       96.63     17.28 o 
   2   2  23      469.94      451.63     39.02 o 
   3   2  23       14.24       26.87     10.94 o 
   4   2  23       59.03       71.89     15.42 o 
   5   2  23       43.16       64.67     15.30 o 
   6   2  23       93.57       94.89     17.56 o 
 -10   3  23        5.80        0.07     13.77 o 
  -9   3  23       17.08       17.93     10.95 o 
  -8   3  23        0.52       -2.65      5.87 o 
  -7   3  23       28.03       34.48     11.75 o 
  -6   3  23       32.28       17.25      7.60 o 
  -5   3  23       26.49       38.02     10.95 o 
  -4   3  23        0.05       -4.26      7.14 o 
  -3   3  23      159.61      174.11     32.66 o 
  -2   3  23        3.29      -12.56     12.56 o 
  -1   3  23       34.42       44.07     19.63 o 
   0   3  23      113.36      156.97     32.16 o 
   1   3  23       12.52       23.14     13.71 o 
   2   3  23      452.02      464.19     37.41 o 
   3   3  23      431.99      426.39     40.87 o 
   4   3  23       39.23       71.36     16.69 o 
   5   3  23       63.23       33.30     12.39 o 
   6   3  23        1.03      -11.48     17.17 o 
  -9   4  23       74.90       67.85     14.69 o 
  -8   4  23       23.32       18.70     11.70 o 
  -7   4  23      116.46      130.72     19.48 o 
  -6   4  23       50.14        9.21     11.01 o 
  -5   4  23        2.77       -7.00     12.38 o 
  -4   4  23        4.81        7.43     12.52 o 
  -3   4  23     1093.15     1075.14     81.82 o 
  -2   4  23       97.68      140.93     30.86 o 
  -1   4  23      179.80      224.50     38.51 o 
   0   4  23       66.88       85.63     25.17 o 
   1   4  23      284.54      388.88     50.82 o 
   2   4  23       50.93       74.94     24.46 o 
   3   4  23       13.01        1.94     10.65 o 
   4   4  23        2.53       -9.72     14.79 o 
   5   4  23      107.68      112.21     33.16 o 
  -9   5  23        0.34       -0.58     14.31 o 
  -8   5  23        0.10       17.26      9.25 o 
  -7   5  23        0.27      -16.95     16.95 o 
  -6   5  23        4.66       -4.18     16.21 o 
  -5   5  23       74.29      105.48     27.39 o 
  -4   5  23       69.49       66.78     22.33 o 
  -3   5  23       23.25        9.20      9.89 o 
  -2   5  23      249.92      238.31     41.45 o 
  -1   5  23       14.08        0.63      9.43 o 
   0   5  23      275.58      287.05     45.13 o 
   1   5  23        0.41        8.02     15.77 o 
   2   5  23       15.97       21.97     16.07 o 
   3   5  23      102.13       97.93     28.26 o 
   4   5  23        0.15       -4.63     12.23 o 
   5   5  23       27.17        4.96     15.50 o 
  -8   6  23        3.24      -10.17     13.61 o 
  -7   6  23       28.10       11.83     13.33 o 
  -6   6  23      109.72       47.87     19.55 o 
  -5   6  23        2.56        0.99     11.54 o 
  -4   6  23       34.31       30.98     17.35 o 
  -3   6  23       27.38       18.84     16.15 o 
  -2   6  23      101.25      129.63     31.84 o 
  -1   6  23      157.99      173.52     36.03 o 
   0   6  23        8.78        7.16     12.52 o 
   1   6  23       77.17       58.93     22.22 o 
   2   6  23        0.97      -18.87     18.87 o 
   3   6  23      212.41      198.86     40.89 o 
   4   6  23      200.18      328.98     56.87 o 
  -8   7  23       21.91       73.48     28.89 o 
  -7   7  23       66.85       86.38     26.90 o 
  -6   7  23        5.93      -21.55     21.55 o 
  -5   7  23       25.69       22.55     16.30 o 
  -4   7  23        0.30        7.82     11.85 o 
  -3   7  23      108.18      112.82     32.51 o 
  -2   7  23       15.44      -18.35     18.35 o 
  -1   7  23      107.17       57.36     24.36 o 
   0   7  23      115.52      118.87     31.87 o 
   1   7  23       26.60       43.17     18.82 o 
   2   7  23       60.81       45.42     23.34 o 
   3   7  23       39.64       -7.53     15.11 o 
  -7   8  23      385.04      305.50     54.26 o 
  -6   8  23        4.39       23.12     12.96 o 
  -5   8  23        8.46       47.24     23.62 o 
  -4   8  23       20.95       12.95     14.38 o 
  -3   8  23      107.95      107.88     32.02 o 
  -2   8  23        2.74        8.26     12.27 o 
  -1   8  23        0.87      -19.03     19.03 o 
   0   8  23        2.54        6.61     14.51 o 
   1   8  23       18.03       -1.63     14.68 o 
   2   8  23        2.66       -4.86     14.01 o 
  -5   9  23        0.00       -2.80     12.70 o 
  -4   9  23       20.10       37.76     22.14 o 
  -3   9  23       84.56       58.34     23.92 o 
  -2   9  23      137.42       61.36     21.65 o 
  -1   9  23       64.62       45.77     19.90 o 
   0   9  23       22.71       37.26     17.74 o 
   1   9  23       64.19       33.06     22.73 o 
 -10   0  24      892.64      850.47     68.65 o 
  -8   0  24      203.78      171.81     31.33 o 
  -6   0  24      240.08      242.06     37.37 o 
  -4   0  24        1.37       -3.35      8.46 o 
  -2   0  24      533.68      507.34     52.36 o 
   0   0  24      120.89      197.01     34.59 o 
   2   0  24      354.48      397.75     48.83 o 
   4   0  24      105.03      123.53     28.68 o 
 -10   1  24       56.31       39.79     18.56 o 
  -9   1  24       17.56       28.78      9.79 o 
  -8   1  24       14.28       20.39     17.94 o 
  -7   1  24        2.91        3.59      8.43 o 
  -6   1  24      234.60      246.72     25.93 o 
  -5   1  24        5.45        1.39      7.32 o 
  -4   1  24        0.79       -5.10      8.57 o 
  -3   1  24        4.94       -0.10      7.09 o 
  -2   1  24        2.40       -4.65      8.27 o 
  -1   1  24       12.04       12.17      8.64 o 
   0   1  24        0.27      -10.42     22.30 o 
   1   1  24       10.27        1.32      9.09 o 
   2   1  24       88.31      118.74     18.78 o 
   3   1  24      204.15      216.11     25.94 o 
   4   1  24      133.71      132.73     39.54 o 
   5   1  24        6.07       19.90     10.66 o 
  -9   2  24      194.22      224.99     25.44 o 
  -8   2  24        0.00       -2.59      7.49 o 
  -7   2  24      268.67      277.86     28.03 o 
  -6   2  24       31.15       22.67     10.14 o 
  -5   2  24      824.65      861.24     55.93 o 
  -4   2  24      132.55      103.37     17.51 o 
  -3   2  24        3.85       -3.70      6.51 o 
  -2   2  24      128.46      112.68     18.20 o 
  -1   2  24      155.61      138.84     27.68 o 
   0   2  24       66.19       38.31     12.03 o 
   1   2  24      436.01      455.80     36.59 o 
   2   2  24      141.09      106.83     18.88 o 
   3   2  24      202.74      226.97     27.10 o 
   4   2  24       46.92       69.46     15.22 o 
   5   2  24        4.28        0.84      8.49 o 
  -9   3  24        0.60       10.16     13.14 o 
  -8   3  24        0.92       -6.83      6.83 o 
  -7   3  24       23.39       26.46      9.92 o 
  -6   3  24      185.19      249.79     26.98 o 
  -5   3  24       35.45       20.63     10.23 o 
  -4   3  24        0.27       -4.17      8.00 o 
  -3   3  24        1.38        2.28      7.85 o 
  -2   3  24        9.97       10.88      7.65 o 
  -1   3  24      105.43      128.98     20.89 o 
   0   3  24        7.49       63.02     15.54 o 
   1   3  24      271.86      367.17     33.57 o 
   2   3  24      109.68      121.99     21.36 o 
   3   3  24       37.30       61.42     15.05 o 
   4   3  24       66.99       63.52     20.29 o 
   5   3  24       16.47       17.09     12.92 o 
  -9   4  24        0.10       16.57     19.59 o 
  -8   4  24        6.42        6.39      6.32 o 
  -7   4  24        0.11        5.72     13.56 o 
  -6   4  24      160.79      161.66     22.12 o 
  -5   4  24       70.22       71.31     22.38 o 
  -4   4  24       57.37       79.74     25.21 o 
  -3   4  24      195.31      160.00     34.37 o 
  -2   4  24      689.36      846.48     75.48 o 
  -1   4  24       89.29      118.53     29.55 o 
   0   4  24       73.31       58.59     21.80 o 
   1   4  24      143.44      166.16     34.64 o 
   2   4  24       33.43       61.95     22.80 o 
   3   4  24       20.25       31.21     17.90 o 
   4   4  24        2.59      -10.43     27.26 o 
  -8   5  24       23.06       26.92     11.22 o 
  -7   5  24       14.45       -9.79     18.09 o 
  -6   5  24        1.29       -4.16     11.47 o 
  -5   5  24       22.36        1.54     13.13 o 
  -4   5  24        5.51       -0.51     11.31 o 
  -3   5  24       58.49       55.71     22.79 o 
  -2   5  24        1.38        2.12     11.18 o 
  -1   5  24       35.83       47.18     21.35 o 
   0   5  24      117.24      162.23     35.98 o 
   1   5  24        0.28        0.15     15.02 o 
   2   5  24       78.83       87.64     28.16 o 
   3   5  24        3.44       -7.45     14.68 o 
   4   5  24        8.19       -3.04     13.86 o 
  -8   6  24        3.05      -11.62     11.62 o 
  -7   6  24        4.32      -19.80     19.80 o 
  -6   6  24        7.95      -17.25     17.25 o 
  -5   6  24      263.45      254.68     44.55 o 
  -4   6  24        0.54      -15.35     15.35 o 
  -3   6  24       23.78       11.23     11.83 o 
  -2   6  24        1.37       15.02     13.40 o 
  -1   6  24       30.28       45.96     21.16 o 
   0   6  24       74.67       57.83     24.01 o 
   1   6  24      111.63       82.07     24.88 o 
   2   6  24      176.78      165.80     37.32 o 
   3   6  24        1.35       18.58     16.13 o 
  -7   7  24       11.64       -7.44     13.96 o 
  -6   7  24        1.55        5.18     12.01 o 
  -5   7  24       46.00       28.18     13.56 o 
  -4   7  24       23.36       28.37     17.86 o 
  -3   7  24       21.97      -10.89     15.53 o 
  -2   7  24       27.22       24.52     13.31 o 
  -1   7  24        3.91       13.63     11.08 o 
   0   7  24        4.19       28.84     19.56 o 
   1   7  24       88.07       65.09     25.78 o 
   2   7  24      231.26      231.55     45.72 o 
  -6   8  24       84.42       42.65     22.34 o 
  -5   8  24       59.48       52.18     24.97 o 
  -4   8  24        6.00       19.78     16.96 o 
  -3   8  24        0.06        1.10     14.63 o 
  -2   8  24       74.75      127.07     33.38 o 
  -1   8  24        0.30       35.00     22.45 o 
   0   8  24        5.07       -5.13     16.99 o 
   1   8  24        6.15        3.12     11.63 o 
  -3   9  24       16.64       48.92     23.77 o 
  -2   9  24        9.92      -15.33     16.80 o 
  -1   9  24        0.66       -2.20     19.32 o 
  -9   0  25      569.32      528.98     55.93 o 
  -7   0  25       18.03       18.24     14.90 o 
  -5   0  25       11.71        6.11      9.74 o 
  -3   0  25        6.12        9.66     10.06 o 
  -1   0  25       29.80       26.75     14.17 o 
   1   0  25      405.93      616.42     61.39 o 
   3   0  25       68.94       36.84     14.15 o 
   5   0  25       17.30      -13.17     13.17 o 
  -9   1  25       89.06       81.48     16.71 o 
  -8   1  25       14.85       29.00     10.45 o 
  -7   1  25       15.87       10.67      7.81 o 
  -6   1  25       20.11        6.68     21.05 o 
  -5   1  25      431.85      446.37     52.37 o 
  -4   1  25       24.01       27.39     10.81 o 
  -3   1  25       20.68       23.77     10.23 o 
  -2   1  25        7.58       14.23      8.47 o 
  -1   1  25       35.22       40.99     33.99 o 
   0   1  25       20.01       12.92     14.86 o 
   1   1  25       35.79       59.94     15.10 o 
   2   1  25       43.73       14.46     18.04 o 
   3   1  25       13.17       11.25     10.03 o 
   4   1  25       57.41       50.69     15.29 o 
  -9   2  25        2.01        0.42     21.07 o 
  -8   2  25        7.15       26.34     12.16 o 
  -7   2  25       38.04       34.52     11.61 o 
  -6   2  25      113.99      142.50     24.59 o 
  -5   2  25        0.57       -4.29     12.61 o 
  -4   2  25      141.92      173.31     24.10 o 
  -3   2  25       26.83       19.03      8.59 o 
  -2   2  25      156.95      163.28     22.06 o 
  -1   2  25        9.26       10.41     14.72 o 
   0   2  25       34.26      271.40    222.11 o 
   1   2  25       61.31       65.47     21.24 o 
   2   2  25       37.54       30.50     11.43 o 
   3   2  25       21.59       14.16      8.79 o 
   4   2  25       36.31       38.82     13.51 o 
  -9   3  25        9.77        1.69     10.14 o 
  -8   3  25        1.57        0.29      7.90 o 
  -7   3  25       30.35       10.83      8.35 o 
  -6   3  25      265.91      312.45     30.48 o 
  -5   3  25       91.27      115.33     19.91 o 
  -4   3  25      273.28      305.57     30.36 o 
  -3   3  25       43.73       36.79     12.48 o 
  -2   3  25      124.75      125.20     21.15 o 
  -1   3  25       43.08       31.47     11.24 o 
   0   3  25        2.23       18.20     10.77 o 
   1   3  25        8.55       21.62      9.44 o 
   2   3  25      100.48      151.46     23.64 o 
   3   3  25       48.69       44.64     12.94 o 
   4   3  25       18.46        9.11     17.30 o 
  -8   4  25       33.24       35.52     11.18 o 
  -7   4  25      108.50      136.87     20.95 o 
  -6   4  25       40.99       37.13     11.43 o 
  -5   4  25      121.37      138.21     47.46 o 
  -4   4  25        2.25      -21.26     21.26 o 
  -3   4  25       15.37       74.38     23.36 o 
  -2   4  25        4.45       39.66     18.75 o 
  -1   4  25        6.17       24.71     19.42 o 
   0   4  25       19.80      106.70     29.48 o 
   1   4  25      236.56      261.95     44.49 o 
   2   4  25       30.51       58.60     15.56 o 
   3   4  25       85.70       83.18     18.43 o 
   4   4  25       40.63       39.93     13.75 o 
  -8   5  25       19.85       20.10      8.90 o 
  -7   5  25       12.76       -1.58      9.06 o 
  -6   5  25       85.91       72.37     25.34 o 
  -5   5  25       58.24       58.33     22.36 o 
  -4   5  25       22.98       23.77     17.42 o 
  -3   5  25       14.06      -14.28     14.28 o 
  -2   5  25       17.29       20.77     18.87 o 
  -1   5  25        0.02       -3.41     11.72 o 
   0   5  25        5.13       12.09     14.10 o 
   1   5  25      365.84      439.66     58.23 o 
   2   5  25        5.79       11.62     15.27 o 
   3   5  25       13.28       42.09     21.41 o 
  -7   6  25        0.13       -7.49     19.86 o 
  -6   6  25       88.00       71.68     26.15 o 
  -5   6  25        7.68        1.25     10.72 o 
  -4   6  25      148.01      166.87     38.61 o 
  -3   6  25       90.68       85.58     29.91 o 
  -2   6  25       12.88      -17.61     17.61 o 
  -1   6  25        4.05       -3.91     13.02 o 
   0   6  25       26.10      -20.43     20.43 o 
   1   6  25      145.34      144.74     38.02 o 
   2   6  25      144.95      103.80     31.82 o 
  -6   7  25       15.10       26.25     16.42 o 
  -5   7  25        6.61       -2.24     14.02 o 
  -4   7  25       60.79       63.90     25.10 o 
  -3   7  25        9.53       -3.65     14.70 o 
  -2   7  25       62.65       68.22     21.64 o 
  -1   7  25       81.38       93.33     30.42 o 
   0   7  25       11.73       19.88     18.06 o 
   1   7  25       12.14       -2.30     13.79 o 
  -4   8  25        0.10        9.17     11.62 o 
  -3   8  25       83.46      168.73     38.90 o 
  -2   8  25       45.35       11.69     15.57 o 
  -1   8  25       89.12       59.53     24.89 o 
   0   8  25       50.37       53.19     24.30 o 
  -8   0  26       20.24       30.39     15.58 o 
  -6   0  26      345.32      445.97     52.38 o 
  -4   0  26      183.88      205.33     35.56 o 
  -2   0  26       83.11       77.31     21.93 o 
   0   0  26        2.19       99.40     26.34 o 
   2   0  26      475.95      498.28     57.89 o 
   4   0  26      146.31      214.90     39.12 o 
  -8   1  26       67.88       70.63     16.73 o 
  -7   1  26        4.43      -10.07     17.26 o 
  -6   1  26      472.36      478.44     38.31 o 
  -5   1  26      111.87       88.38     16.99 o 
  -4   1  26        0.34        4.84      7.15 o 
  -3   1  26       15.67        5.57     13.09 o 
  -2   1  26        2.34       -8.44      8.44 o 
  -1   1  26        4.17        4.09     16.46 o 
   0   1  26       47.92       31.99     10.07 o 
   1   1  26      291.88      298.83     31.43 o 
   2   1  26      147.98      194.84     25.43 o 
   3   1  26        4.40        8.83      8.13 o 
   4   1  26       29.67       29.96     13.28 o 
  -8   2  26      421.15      388.33     34.95 o 
  -7   2  26        2.27       -6.95     19.05 o 
  -6   2  26        9.07       -5.35     25.54 o 
  -5   2  26       49.79       23.81     10.61 o 
  -4   2  26      103.92      114.10     19.46 o 
  -3   2  26        7.96        6.47      7.68 o 
  -2   2  26        6.23        0.79     14.75 o 
  -1   2  26      399.00      408.31     36.25 o 
   0   2  26      250.62      276.01     30.43 o 
   1   2  26        0.28       -9.06     10.43 o 
   2   2  26       19.95       12.43      9.41 o 
   3   2  26      309.29      321.78     53.43 o 
  -8   3  26        3.25       -8.14      8.14 o 
  -7   3  26        6.13       12.16     17.62 o 
  -6   3  26       19.06       22.90     11.13 o 
  -5   3  26        1.49       10.24      8.10 o 
  -4   3  26       17.83       38.22     13.87 o 
  -3   3  26       20.48       22.32     10.12 o 
  -2   3  26       91.45      129.16     38.29 o 
  -1   3  26       15.09       13.29      8.91 o 
   0   3  26        1.84        9.99     10.75 o 
   1   3  26       95.61      107.86     19.58 o 
   2   3  26       22.07       34.75     12.52 o 
   3   3  26        2.00       27.19     13.10 o 
  -7   4  26       96.46      114.99     20.36 o 
  -6   4  26       54.85       28.81     11.81 o 
  -5   4  26       13.99       -5.50      7.21 o 
  -4   4  26       96.86      119.07     21.81 o 
  -3   4  26      160.96      214.40     26.93 o 
  -2   4  26       24.70       78.65     26.93 o 
  -1   4  26      128.61      115.95     30.16 o 
   0   4  26       26.41       39.76     22.27 o 
   1   4  26       75.07       36.58     12.65 o 
   2   4  26        0.25        2.95     18.43 o 
   3   4  26       11.23        8.11      9.13 o 
  -7   5  26        8.67       -5.17      8.33 o 
  -6   5  26       28.83       14.94     28.74 o 
  -5   5  26        0.28      -11.94     16.18 o 
  -4   5  26       27.77       43.32     17.65 o 
  -3   5  26      117.14      104.26     30.17 o 
  -2   5  26        4.75       -5.20     11.80 o 
  -1   5  26       13.70       10.38     17.18 o 
   0   5  26       51.53       83.61     27.71 o 
   1   5  26       92.26      180.13     39.21 o 
   2   5  26      212.73      252.74     46.23 o 
  -6   6  26       11.83        7.66     14.07 o 
  -5   6  26      144.46      198.71     42.60 o 
  -4   6  26      199.11      150.79     36.26 o 
  -3   6  26        4.91      -18.14     20.36 o 
  -2   6  26        9.30       20.83     16.01 o 
  -1   6  26       85.00      144.01     38.03 o 
   0   6  26        5.72        5.93     14.40 o 
   1   6  26       47.79       33.51     19.77 o 
  -4   7  26        0.00      -22.76     22.76 o 
  -3   7  26        0.97      -18.03     18.03 o 
  -2   7  26       24.22        5.70     12.16 o 
  -1   7  26        2.84       17.79     18.02 o 
   0   7  26       16.87       51.34     22.64 o 
  -7   0  27      627.93      675.71     66.45 o 
  -5   0  27      502.76      645.54     64.74 o 
  -3   0  27       63.53       71.77     23.23 o 
  -1   0  27      803.47      977.22     80.04 o 
   1   0  27      335.42      433.34     55.15 o 
   3   0  27      144.66      186.17     37.13 o 
  -7   1  27       48.92       47.63     16.87 o 
  -6   1  27      318.71      317.55     32.37 o 
  -5   1  27       97.14      108.95     19.58 o 
  -4   1  27        7.62       16.53     19.85 o 
  -3   1  27        7.24        6.52      9.11 o 
  -2   1  27       21.53       20.15     10.04 o 
  -1   1  27       60.06       97.10     19.11 o 
   0   1  27      125.66      125.37     22.02 o 
   1   1  27       58.97       73.49     16.05 o 
   2   1  27      213.64      199.47     26.89 o 
   3   1  27        1.16       -0.56     32.78 o 
  -7   2  27        4.11       -2.18      8.67 o 
  -6   2  27       13.41        0.36     10.06 o 
  -5   2  27      178.13      201.97     25.57 o 
  -4   2  27        8.99       10.37      8.71 o 
  -3   2  27       81.96       91.23     17.53 o 
  -2   2  27       56.38       39.97     11.75 o 
  -1   2  27       28.32       33.73     10.77 o 
   0   2  27       30.02       17.45     11.11 o 
   1   2  27       36.71       39.63     13.53 o 
   2   2  27       20.05        5.77     11.50 o 
  -7   3  27        0.67        8.28     10.53 o 
  -6   3  27       29.09       23.88     23.08 o 
  -5   3  27       48.93       64.12     16.10 o 
  -4   3  27        0.41       -0.33      8.31 o 
  -3   3  27       19.09       20.61     10.82 o 
  -2   3  27       17.69       25.59     13.55 o 
  -1   3  27       94.17       98.34     19.88 o 
   0   3  27       55.89       72.10     25.73 o 
   1   3  27        3.88       15.68     18.78 o 
   2   3  27      226.96      305.75     34.73 o 
  -6   4  27       32.11       38.06     13.62 o 
  -5   4  27       53.12       85.84     37.12 o 
  -4   4  27      271.48      360.25     35.82 o 
  -3   4  27      533.39      618.31     65.42 o 
  -2   4  27        1.66       20.77     11.43 o 
  -1   4  27       10.77       17.05     11.21 o 
   0   4  27       12.37       20.58     20.63 o 
   1   4  27       41.84       44.60     14.04 o 
  -6   5  27        9.61       -2.75     12.64 o 
  -5   5  27       36.99       42.31     13.81 o 
  -4   5  27       39.64      106.88     33.22 o 
  -3   5  27        5.66       -5.28     15.24 o 
  -2   5  27      324.30      385.87     57.58 o 
  -1   5  27        0.77       15.20     15.85 o 
   0   5  27        1.02       17.12     12.12 o 
   1   5  27       24.61       29.49     19.14 o 
  -4   6  27      101.96       91.15     31.31 o 
  -3   6  27       49.52       47.61     21.05 o 
  -2   6  27       17.06       12.49     16.34 o 
  -1   6  27       81.66       85.01     28.80 o 
  -6   0  28        3.05        0.21     11.14 o 
  -4   0  28        7.50        9.17     11.79 o 
  -2   0  28      423.74      474.05     57.41 o 
   0   0  28      581.51      651.03     68.25 o 
  -6   1  28       93.78      108.36     20.44 o 
  -5   1  28        0.03       -4.12      9.39 o 
  -4   1  28       60.48       60.86     15.80 o 
  -3   1  28       14.53       15.25     22.77 o 
  -2   1  28      256.81      297.04     32.53 o 
  -1   1  28        2.88        6.48      8.93 o 
   0   1  28        3.44       25.00     12.59 o 
   1   1  28      230.70      249.50     31.06 o 
  -6   2  28       20.83       10.88      8.71 o 
  -5   2  28        4.26       -8.05      8.05 o 
  -4   2  28       60.38       81.69     17.40 o 
  -3   2  28       27.88       37.73     13.36 o 
  -2   2  28       29.97       30.76     12.53 o 
  -1   2  28      117.56      145.62     24.17 o 
   0   2  28        2.26       -0.61      7.95 o 
   1   2  28       13.10       10.09     24.08 o 
  -6   3  28       10.08       16.21     15.89 o 
  -5   3  28       21.28       21.12     34.50 o 
  -4   3  28       20.63       13.98     11.78 o 
  -3   3  28       74.45       88.47     19.64 o 
  -2   3  28       17.57        9.01      8.97 o 
  -1   3  28        7.99       10.04      7.97 o 
   0   3  28        0.91       11.71     10.11 o 
   1   3  28       80.83      135.10     25.49 o 
  -5   4  28      183.52      210.37     44.86 o 
  -4   4  28        9.37       10.06     10.36 o 
  -3   4  28       70.81       91.62     28.32 o 
  -2   4  28        9.68       11.02      7.36 o 
  -1   4  28       15.16       16.83     10.54 o 
   0   4  28      107.23      140.48     22.54 o 
  -3   5  28        0.06       13.82     16.46 o 
  -2   5  28        9.60       -0.27     17.83 o 
  -5   0  29       92.00      200.41     38.74 o 
  -3   0  29      159.33      174.38     36.11 o 
  -1   0  29        0.34       -0.84     14.75 o 
  -5   1  29       14.01      -10.84     10.84 o 
  -4   1  29        7.64       17.25     25.51 o 
  -3   1  29      115.28      104.08     22.81 o 
  -2   1  29        3.56       -0.27      8.42 o 
  -1   1  29        0.22        3.37      9.29 o 
   0   1  29        0.35       15.10     16.64 o 
  -4   2  29      371.78      387.51     57.39 o 
  -3   2  29        0.98       -9.10     10.10 o 
  -2   2  29        4.15       -3.79      8.41 o 
  -1   2  29       49.14       67.98     17.13 o 
  -3   3  29       62.27       29.32     14.03 o 
  -2   3  29       29.69       38.80     14.52 o 
                                                 
